# Supplementary material for: A single Proteus mirabilis lineage from human and animal sources: a hidden reservoir of OXA-23 or OXA-58 carbapenemases in Enterobacterales
Source: Sci Rep. 2020 Jun 8;10:9160. doi: 10.1038/s41598-020-66161-z (PMC7280188; doi:10.1038/s41598-020-66161-z)
Supplement: Supplementary file 2 — Dataset2. [file 41598_2020_66161_MOESM2_ESM.xls]

## Sheet: genomes_proks.txt
#Organism/Name	Strain	CladeID	BioSample	BioProject	Group	SubGroup	Assembly	Size (Mb)	GC%	Replicons	WGS	Scaffolds	Genes	Proteins	Release Date	Modify Date	Level	sample_name	genome_size	contigs	n50	Tetracycline	Quinolone	Phenicol	Sulphonamide	Beta-lactam	Aminoglycoside	Trimethoprim	Rifampicin	Fluoroquinolone and aminoglycoside	Lincosamide	Macrolide	Macrolide, Lincosamide and Streptogramin B	Phenicols, Lincosamides, Oxazolidinones, Pleuromutilins, and Streptogramin A	Fosfomycin		cfreundii	ecoli	koxytoca	kpneumoniae	ecloacae	achromobacter	MLSTs	MLST scheme 1	MLST 1	MLST scheme 2	MLST 2	plasmids	IncN
Proteus mirabilis ATCC 29906	ATCC 29906	19653	SAMN00001486	PRJNA31523	Proteobacteria	Gammaproteobacteria	GCA_000160755.1	4.0271	38.7	-	ACLE01	54	3691	3511	2009-04-21	2017-03-30	Scaffold	ACLE01.1.fasta	3975093	115	130334	tet(J)		cat-like																								NA
Proteus mirabilis WGLW6	WGLW6	19653	SAMN02463961	PRJNA169468	Proteobacteria	Gammaproteobacteria	GCA_000297815.1	4.10189	39.2	-	AMGT01	8	3832	3661	2012-09-17	2019-06-13	Scaffold	AMGT01.1.fasta	4049051	54	199921	tet(J)-like		cat-like,catA2-like	sul1,sul2		aadA1,aadA2,strA,strB	dfrA1,dfrA18-like																				NA
Proteus mirabilis WGLW4	WGLW4	19653	SAMN02463960	PRJNA169467	Proteobacteria	Gammaproteobacteria	GCA_000297835.1	3.96048	38.8	-	AMGU01	2	3610	3451	2012-09-17	2017-03-30	Scaffold	AMGU01.1.fasta	3920397	36	232868	tet(J)-like		cat-like																								NA
Proteus mirabilis C05028	C05028	19653	SAMN02470975	PRJNA178083	Proteobacteria	Gammaproteobacteria	GCA_000313255.1	3.81762	38.6	-	ANBT01	39	3499	3338	2012-11-14	2017-11-24	Scaffold	ANBT01.1.fasta	3793090	85	168941	tet(J)-like		cat-like,catB2			aadA1	dfrA1																				Col3M
Proteus mirabilis PR03	PR03	19653	SAMN02469777	PRJNA185396	Proteobacteria	Gammaproteobacteria	GCA_000372565.1	3.84761	38.6	-	AORN01	99	3523	3402	2013-04-19	2017-04-01	Contig	AORN01.1.fasta	3847612	99	111069	tet(J)-like		cat-like																								NA
Proteus mirabilis	AOUC-001	19653	SAMN04849770	PRJNA318385	Proteobacteria	Gammaproteobacteria	GCA_001640985.1	4.27243	39.4	chromosome:NZ_CP015347.1/CP015347.1	AOUC-001	1	4123	3882	2016-05-09	2017-04-05	Complete Genome	AOUC-001-CP015347.fasta	4272433	1	4272433	tet(A),tet(J)-like		cat-like,catA1-like	sul1	blaCMY-16,blaKPC-2,blaTEM-1A-like	aac(3)-I-like,aadA1,aph(3')-Ic,armA	dfrA1		aac(6')Ib-cr-like		mph(E)	msr(E)			aacA4												IncFIA(HI1),IncR
Proteus mirabilis	AR_0029	19653	SAMN04014870	PRJNA292901	Proteobacteria	Gammaproteobacteria	GCA_003204115.1	3.99012	38.8088	chromosome:NZ_CP029725.1/CP029725.1; plasmid unnamed:NZ_CP029726.1/CP029726.1	AR_0029	2	3665	3468	2018-06-10	2018-06-16	Complete Genome	AR_0029-CP029725.fasta	3980098	1	3980098	tet(J)-like		cat-like																								NA
Proteus mirabilis	AR_0059	19653	SAMN04014900	PRJNA292904	Proteobacteria	Gammaproteobacteria	GCA_002055685.1	4.19102	38.9	chromosome:NZ_CP020052.1/CP020052.1	AR_0059	1	3943	3766	2017-03-21	2017-03-23	Complete Genome	AR_0059-CP020052.fasta	4191021	1	4191021	tet(J)-like		cat-like	sul1	blaTEM-1B	aadA1,aadA2,aadB,aph(3')-Ic	dfrA1																				NA
Proteus mirabilis	AR_0155	19653	SAMN04014996	PRJNA292902	Proteobacteria	Gammaproteobacteria	GCA_002180235.1	4.58718	39.689	chromosome:NZ_CP021694.1/CP021694.1; plasmid tig00000123:NZ_CP021695.1/CP021695.1	AR_0155	2	4399	4200	2017-06-08	2017-06-10	Complete Genome	AR_0155-CP021694.fasta	4372742	1	4372742	tet(J)-like		cat-like			aadA1	dfrA1																				NA
Proteus mirabilis	AR_0156	19653	SAMN04014997	PRJNA292902	Proteobacteria	Gammaproteobacteria	GCA_002197405.1	4.44047	39.4607	chromosome:NZ_CP021852.1/CP021852.1; plasmid unitig_1:NZ_CP021853.1/CP021853.1; plasmid unitig_2:NZ_CP021854.1/CP021854.1; plasmid unitig_3:NZ_CP021855.1/CP021855.1	AR_0156	4	4236	4046	2017-06-16	2017-06-21	Complete Genome	AR_0156-CP021852.fasta	4209445	1	4209445	tet(J)-like					aadA1	dfrA1																				NA
Proteus mirabilis	AR_0159	19653	SAMN04015000	PRJNA292902	Proteobacteria	Gammaproteobacteria	GCA_002180115.1	4.21698	39.4682	chromosome:NZ_CP021550.1/CP021550.1; plasmid tig00000137:NZ_CP021551.1/CP021551.1	AR_0159	2	3944	3762	2017-06-08	2017-06-10	Complete Genome	AR_0159-CP021550.fasta	4055152	1	4055152	tet(J)-like		cat-like,floR-like	sul2		strA,strB	dfrA1																				NA
Proteus mirabilis	AR379	19653	SAMN07291522	PRJNA316321	Proteobacteria	Gammaproteobacteria	GCA_003073935.1	4.23804	39.1026	chromosome:NZ_CP029133.1/CP029133.1; plasmid unnamed1:NZ_CP029129.1/CP029129.1; plasmid unnamed2:NZ_CP029130.1/CP029130.1; plasmid unnamed3:NZ_CP029131.1/CP029131.1; plasmid unnamed4:NZ_CP029132.1/CP029132.1; plasmid unnamed5:NZ_CP029134.1/CP029134.1	AR379	6	3979	3770	2018-04-30	2018-06-07	Complete Genome	AR379-CP029133.fasta	4219380	1	4219380	tet(J)-like		cat-like																								NA
Proteus mirabilis BB2000	BB2000	19653	SAMN02603303	PRJNA183065	Proteobacteria	Gammaproteobacteria	GCA_000444425.1	3.84675	38.6	chromosome:NC_022000.1/CP004022.1	BB2000	1	3509	3340	2013-08-06	2017-04-10	Complete Genome	BB2000-CP004022.fasta	3846754	1	3846754	tet(J)-like		cat-like																								NA
Proteus mirabilis	BC11-24	19653	SAMN08450188	PRJNA432494	Proteobacteria	Gammaproteobacteria	GCA_002944495.1	4.02116	38.8	chromosome:NZ_CP026571.1/CP026571.1	BC11-24	1	3782	3587	2018-02-11	2018-03-02	Complete Genome	BC11-24-CP026571.fasta	4021165	1	4021165	tet(J)-like		cmlA1-like,floR-like	sul1,sul2	blaCARB-2	aac(3)-IVa-like,aadA1,aadA2,aadA2-like,aph(3')-Ia,aph(4)-Ia	dfrA16			lnu(F)																	Col3M
Proteus mirabilis	MH13-009N	19653	SAMD00112926	PRJDB6655	Proteobacteria	Gammaproteobacteria	GCA_003114895.1	4.11678	39.6	-	BFCK01	868	3878	3616	2018-04-11	2018-05-12	Contig	BFCK01.1.fasta	4116783	868	13628	tet(A),tet(J)-like	qepA,QnrD	cat-like,catB3-like,cmlA1-like,floR-like	sul1,sul2,sul3	blaCTX-M-27,blaNDM-1,blaOXA-1,blaTEM-1B	aac(3)-IVa-like,aadA1-like,aadA2,aph(3')-IIa-like,aph(4)-Ia,rmtB-like	dfrA1	ARR-3	aac(6')Ib-cr																		IncFII(pCoo),IncN,Col(BS512),Col(MG828),Col3M,ColRNAI	ST-1
Proteus mirabilis	TUM11567	19653	SAMD00115672	PRJDB6851	Proteobacteria	Gammaproteobacteria	GCA_003175415.1	4.20711	38.9	-	BGKS01	216	4013	3777	2018-05-23	2018-05-31	Contig	BGKS01.1.fasta	4207108	216	42746	tet(J)-like		cat-like	sul1	blaCTX-M-2	aadB,aph(3')-Ic-like																					IncT
Proteus mirabilis	TUM11568	19653	SAMD00115673	PRJDB6851	Proteobacteria	Gammaproteobacteria	GCA_003175435.1	4.08284	38.7	-	BGKT01	118	3841	3620	2018-05-23	2018-05-31	Contig	BGKT01.1.fasta	4082843	118	81960	tet(J)-like		cat-like		blaCTX-M-2																						NA
Proteus mirabilis	TUM11569	19653	SAMD00115674	PRJDB6851	Proteobacteria	Gammaproteobacteria	GCA_003175455.1	4.17159	38.7	-	BGKU01	210	3942	3712	2018-05-23	2018-05-31	Contig	BGKU01.1.fasta	4171587	210	83405	tet(J)-like		cat-like		blaCTX-M-2																						NA
Proteus mirabilis	TUM11570	19653	SAMD00115675	PRJDB6851	Proteobacteria	Gammaproteobacteria	GCA_003175475.1	4.25035	38.9	-	BGKV01	150	4069	3843	2018-05-23	2018-05-31	Contig	BGKV01.1.fasta	4250348	150	83373	tet(J)-like		cat-like	sul1	blaCTX-M-2	aadB																					IncT
Proteus mirabilis	TUM11571	19653	SAMD00115676	PRJDB6851	Proteobacteria	Gammaproteobacteria	GCA_003175495.1	4.29738	38.9	-	BGKW01	186	4102	3875	2018-05-23	2018-05-31	Contig	BGKW01.1.fasta	4297382	186	164562	tet(J)-like		cat-like	sul1	blaCTX-M-2	aadB																					IncT
Proteus mirabilis	TUM4660	19653	SAMD00115707	PRJDB6851	Proteobacteria	Gammaproteobacteria	GCA_003176495.1	4.00277	38.7	-	BGMB01	175	3758	3510	2018-05-23	2018-05-31	Contig	BGMB01.1.fasta	4002774	175	81476	tet(J)-like		cat-like		blaCMY-2																						ColE10
Proteus mirabilis	pmi_p1	19653	SAMEA5603564	PRJEB32531	Proteobacteria	Gammaproteobacteria	GCA_901485075.1	4.13667	39	-	CABEFQ01	150	3982	3233	2019-05-29	2019-05-29	Scaffold	CABEFQ01.1.fasta	4136674	150	178532	tet(A)-like,tet(J)-like		cat-like,catA1-like	sul1,sul2-like	blaCMY-16,blaTEM-1B	aac(3)-I-like,aadA1-like,aadA2-like,aph(3')-Ic,armA,strA,strB-like	dfrA1,dfrA12		aac(6')Ib-cr-like		mph(E)	msr(E)			aacA4												IncQ1,IncX6
Proteus mirabilis	CCUG 70746	19653	SAMN07602702	PRJNA401330	Proteobacteria	Gammaproteobacteria	GCA_003194305.1	4.10164	39.3125	chromosome:NZ_CP023273.1/CP023273.1; plasmid pPmi70746_1:NZ_CP023274.1/CP023274.1	CCUG 70746	2	3907	3697	2018-06-06	2018-06-08	Chromosome	CCUG_70746-CP023273.fasta	3909869	1	3909869	tet(J)-like																										NA
Proteus mirabilis	CYPM1	19653	SAMN03968924	PRJNA292344	Proteobacteria	Gammaproteobacteria	GCA_001281545.1	3.793	38.8	chromosome:NZ_CP012674.1/CP012674.1	CYPM1	1	3485	3145	2015-09-15	2019-01-31	Complete Genome	CYPM1-CP012674.fasta	3793000	1	3793000	tet(J)-like		cat-like,catA1-like																								NA
Proteus mirabilis	CYPV1	19653	SAMN03968923	PRJNA292343	Proteobacteria	Gammaproteobacteria	GCA_001281565.1	3.79498	38.8	chromosome:NZ_CP012675.1/CP012675.1	CYPV1	1	3483	3204	2015-09-15	2018-11-26	Complete Genome	CYPV1-CP012675.fasta	3794983	1	3794983	tet(J)-like		cat-like,catA1-like																								NA
Proteus mirabilis	UBA3152	-	SAMN06451193	PRJNA348753	Proteobacteria	Gammaproteobacteria	GCA_002364645.1	3.89905	38.7	-	DEYS01	37	-	-	2017-09-26	2017-09-26	Scaffold	DEYS01.1.fasta	3899048	37	183201	tet(J)-like																										NA
Proteus mirabilis	FDAARGOS_60	19653	SAMN02934509	PRJNA231221	Proteobacteria	Gammaproteobacteria	GCA_000784015.2	4.10557	38.9	chromosome:NZ_CP026044.1/CP026044.1	FDAARGOS_60	1	3865	3667	2018-01-18	2019-01-23	Complete Genome	FDAARGOS_60-CP026044.fasta	4105573	1	4105573	tet(J)-like		cat-like																								NA
Proteus mirabilis	FDAARGOS_67	19653	SAMN02934516	PRJNA231221	Proteobacteria	Gammaproteobacteria	GCA_000783875.2	3.95547	38.8	chromosome:NZ_CP026051.1/CP026051.1	FDAARGOS_67	1	3658	3467	2018-01-18	2019-01-23	Complete Genome	FDAARGOS_67-CP026051.fasta	3955473	1	3955473	tet(J)-like		cat-like																								NA
Proteus mirabilis	FDAARGOS_80	19653	SAMN02934535	PRJNA231221	Proteobacteria	Gammaproteobacteria	GCA_000783595.2	4.04423	38.8438	chromosome:NZ_CP026059.1/CP026059.1; plasmid unnamed1:NZ_CP026060.1/CP026060.1; plasmid unnamed2:NZ_CP026061.1/CP026061.1	FDAARGOS_80	3	3776	3581	2018-01-18	2019-01-23	Complete Genome	FDAARGOS_80-CP026059.fasta	3973559	1	3973559	tet(J)-like		cat-like																								NA
Proteus mirabilis	FDAARGOS_81	19653	SAMN02934536	PRJNA231221	Proteobacteria	Gammaproteobacteria	GCA_000783575.2	4.07731	38.8	chromosome:NZ_CP026062.1/CP026062.1	FDAARGOS_81	1	3826	3642	2018-01-18	2019-01-23	Complete Genome	FDAARGOS_81-CP026062.fasta	4077315	1	4077315	tet(J)-like		cat-like																								NA
Proteus mirabilis	NLAE-zl-C285	19653	SAMN05216484	PRJEB15761	Proteobacteria	Gammaproteobacteria	GCA_900101725.1	3.77311	38.7	-	FNAA01	31	3479	3360	2016-10-20	2019-06-13	Scaffold	FNAA01.1.fasta	3773105	31	201982	tet(J)-like		cat-like																								NA
Proteus mirabilis	NLAE-zl-G534	19653	SAMN04487853	PRJEB17332	Proteobacteria	Gammaproteobacteria	GCA_900113495.1	3.95055	38.7	-	FOPN01	46	3694	3535	2016-10-31	2019-06-15	Scaffold	FOPN01.1.fasta	3950550	46	205731	tet(J)-like		cat-like																								NA
Proteus mirabilis	GN2	19653	SAMN08463802	PRJNA432858	Proteobacteria	Gammaproteobacteria	GCA_002945235.1	4.01264	38.7	chromosome:NZ_CP026581.1/CP026581.1	GN2	1	3724	3537	2018-02-12	2018-03-01	Complete Genome	GN2-CP026581.fasta	4012640	1	4012640	tet(J)-like		cat-like,catB3-like	sul1	blaCTX-M-14,blaOXA-1	aadA2	dfrA12	ARR-3	aac(6')Ib-cr																		Col3M
Proteus mirabilis HI4320	HI4320	19653	SAMEA1705945	PRJNA12624	Proteobacteria	Gammaproteobacteria	GCA_000069965.1	4.0999	38.8761	chromosome:NC_010554.1/AM942759.1; plasmid pHI4320:NC_010555.1/AM942760.1	HI4320	2	3812	3634	2008-04-02	2017-05-28	Complete Genome	HI4320-AM942759.fasta	4063606	1	4063606	tet(J)-like		cat-like																								NA
Proteus mirabilis	ATCC 7002	19653	SAMN02870743	PRJNA244573	Proteobacteria	Gammaproteobacteria	GCA_000755485.1	3.99401	38.8	-	JOVJ01	1	3721	3555	2014-09-16	2017-04-02	Scaffold	JOVJ01.1.fasta	3992612	15	453955	tet(J)-like		cat-like																								NA
Proteus mirabilis	Pm-Oxa48	19653	SAMN03140307	PRJNA264732	Proteobacteria	Gammaproteobacteria	GCA_000770765.1	4.13721	39.1	-	JSCB01	91	3944	3704	2014-11-03	2018-07-16	Contig	JSCB01.1.fasta	4137208	91	114052	tet(J)-like	QnrD	cat-like,catA1-like	sul2	blaCTX-M-14b,blaOXA-48,blaTEM-1B	aac(3)-IIa,aadA1,aph(3')-Ic,aph(3')-VIb-like,strA,strB	dfrA1																				IncL/M(pMU407),Col3M,IncQ1
Proteus mirabilis	PM655	19653	SAMN03154481	PRJNA266008	Proteobacteria	Gammaproteobacteria	GCA_001462475.1	4.05447	39.1	-	JSUO01	204	3782	3564	2015-12-08	2017-04-04	Contig	JSUO01.1.fasta	4054467	204	36671	tet(J)-like		cat-like	sul1-like	blaCMY-2,blaTEM-1B	aadA1,aadA3-like,aadB,aph(3')-Ic	dfrA1																				NA
Proteus mirabilis	PM593	19653	SAMN03154486	PRJNA266009	Proteobacteria	Gammaproteobacteria	GCA_001462385.1	3.95435	38.9	-	JSUP01	146	3699	3530	2015-12-08	2017-04-04	Contig	JSUP01.1.fasta	3954353	146	57115	tet(J)-like		cat-like		blaCMY-2																						Col3M
Proteus mirabilis	FDAARGOS_85	19653	SAMN02934539	PRJNA231221	Proteobacteria	Gammaproteobacteria	GCA_000783465.2	3.94502	38.7	-	JTAW02	9	3632	3398	2014-11-14	2019-03-19	Contig	JTAW02.1.fasta	3945021	9	2497270	tet(J)-like		cat-like																								NA
Proteus mirabilis	68_PMIR	19653	SAMN03197882	PRJNA267549	Proteobacteria	Gammaproteobacteria	GCA_001065915.1	3.90866	38.6	-	JUXK01	98	3567	3436	2015-07-10	2017-04-03	Scaffold	JUXK01.1.fasta	3908659	98	140317	tet(J)-like		cat-like																								NA
Proteus mirabilis	672_PMIR	19653	SAMN03197875	PRJNA267549	Proteobacteria	Gammaproteobacteria	GCA_001066855.1	3.93186	38.8	-	JUXR01	331	3684	3486	2015-07-10	2018-07-17	Contig	JUXR01.1.fasta	3931859	331	29730	tet(J)-like		cat-like	sul1,sul2		strA,strB																					IncQ1
Proteus mirabilis	646_PMIR	19653	SAMN03197847	PRJNA267549	Proteobacteria	Gammaproteobacteria	GCA_001077105.1	3.93791	38.6	-	JUYT01	157	3640	3485	2015-07-10	2017-04-03	Scaffold	JUYT01.1.fasta	3937909	157	63952	tet(J)-like		cat-like																								NA
Proteus mirabilis	51_PMIR	19653	SAMN03197703	PRJNA267549	Proteobacteria	Gammaproteobacteria	GCA_001063575.1	3.91663	38.7	-	JVEH01	127	3557	3443	2015-07-10	2017-04-03	Scaffold	JVEH01.1.fasta	3916631	127	127069	tet(J)-like		cat-like																								NA
Proteus mirabilis	47_PMIR	19653	SAMN03197664	PRJNA267549	Proteobacteria	Gammaproteobacteria	GCA_001065085.1	3.92314	38.6	-	JVFU01	85	3594	3451	2015-07-10	2017-04-03	Scaffold	JVFU01.1.fasta	3923142	85	143441	tet(J)-like		cat-like																								NA
Proteus mirabilis	430_PMIR	19653	SAMN03197624	PRJNA267549	Proteobacteria	Gammaproteobacteria	GCA_001076755.1	3.82037	39	-	JVHI01	76	3525	3345	2015-07-10	2018-07-17	Scaffold	JVHI01.1.fasta	3820373	76	125779	tet(J)-like		cat-like,catA1-like	sul1,sul2	blaTEM-1B	strA,strB	dfrA1																				IncQ1
Proteus mirabilis	429_PMIR	19653	SAMN03197622	PRJNA267549	Proteobacteria	Gammaproteobacteria	GCA_001076715.1	3.83122	39	-	JVHK01	72	3552	3358	2015-07-10	2018-07-17	Scaffold	JVHK01.1.fasta	3831225	72	140501	tet(J)-like		cat-like,catA1-like	sul1,sul2	blaTEM-1B	aph(3')-Ia,strA,strB	dfrA1																				IncQ1
Proteus mirabilis	418_PMIR	19653	SAMN03197609	PRJNA267549	Proteobacteria	Gammaproteobacteria	GCA_001076705.1	3.88325	38.6	-	JVHX01	104	3611	3448	2015-07-10	2017-04-03	Scaffold	JVHX01.1.fasta	3883248	104	97784	tet(J)-like		cat-like																								NA
Proteus mirabilis	373_PMIR	19653	SAMN03197564	PRJNA267549	Proteobacteria	Gammaproteobacteria	GCA_001076695.1	4.00639	38.7	-	JVJQ01	138	3669	3518	2015-07-10	2017-04-03	Scaffold	JVJQ01.1.fasta	4006387	138	70691	tet(J)-like		cat-like																								NA
Proteus mirabilis	360_PMIR	19653	SAMN03197551	PRJNA267549	Proteobacteria	Gammaproteobacteria	GCA_001063205.1	3.94049	38.6	-	JVKD01	141	3601	3491	2015-07-10	2017-04-03	Scaffold	JVKD01.1.fasta	3940488	141	81937	tet(J)-like		cat-like																								NA
Proteus mirabilis	292_PMIR	19653	SAMN03197486	PRJNA267549	Proteobacteria	Gammaproteobacteria	GCA_001064375.1	3.91102	38.6	-	JVMQ01	125	3577	3458	2015-07-10	2017-04-03	Scaffold	JVMQ01.1.fasta	3911025	125	79271	tet(J)-like		cat-like																								Col3M
Proteus mirabilis	25_PMIR	19653	SAMN03197440	PRJNA267549	Proteobacteria	Gammaproteobacteria	GCA_001064105.1	3.76148	38.5	-	JVOK01	185	3410	3319	2015-07-10	2017-04-03	Scaffold	JVOK01.1.fasta	3761480	185	52253	tet(J)-like		cat-like																								NA
Proteus mirabilis	232_PMIR	19653	SAMN03197423	PRJNA267549	Proteobacteria	Gammaproteobacteria	GCA_001063035.1	4.04145	38.8	-	JVPB01	199	3729	3589	2015-07-10	2017-04-03	Scaffold	JVPB01.1.fasta	4041450	199	60593	tet(J)-like		cat-like	sul1	blaTEM-1B	aadA1,aadB,aph(3')-Ic	dfrA1																				NA
Proteus mirabilis	1330_PMIR	19653	SAMN03197311	PRJNA267549	Proteobacteria	Gammaproteobacteria	GCA_001062745.1	3.95917	38.8	-	JVTJ01	168	3625	3499	2015-07-10	2017-04-03	Scaffold	JVTJ01.1.fasta	3959165	168	59923	tet(J)-like		cat-like,catA1-like	sul1-like,sul2		strA,strB-like	dfrA10																				NA
Proteus mirabilis	1326_PMIR	19653	SAMN03197306	PRJNA267549	Proteobacteria	Gammaproteobacteria	GCA_001061595.1	3.93472	38.8	-	JVTO01	351	3651	3456	2015-07-10	2017-04-03	Scaffold	JVTO01.1.fasta	3934723	351	27228	tet(J)-like		cat-like,catA1-like	sul1-like,sul2		strA,strB-like	dfrA10																				NA
Proteus mirabilis	1313_PMIR	19653	SAMN03197290	PRJNA267549	Proteobacteria	Gammaproteobacteria	GCA_001062655.1	3.85306	38.4	-	JVUE01	105	3496	3379	2015-07-10	2017-04-03	Scaffold	JVUE01.1.fasta	3853063	105	105216	tet(J)-like		cat-like																								NA
Proteus mirabilis	1310_PMIR	20120	SAMN03197287	PRJNA267549	Proteobacteria	Gammaproteobacteria	GCA_001061515.1	5.02524	39.3	-	JVUH01	4607	-	-	2015-07-10	2016-07-13	Contig	JVUH01.1.fasta	5025242	4607	1722	tet(J)-like										mef(A)	msr(D)															NA
Proteus mirabilis	1293_PMIR	19653	SAMN03197265	PRJNA267549	Proteobacteria	Gammaproteobacteria	GCA_001060835.1	3.84661	38.4	-	JVVD01	146	3465	3367	2015-07-10	2017-04-03	Scaffold	JVVD01.1.fasta	3846612	146	97720	tet(J)-like		cat-like																								NA
Proteus mirabilis	127_PMIR	19653	SAMN03197238	PRJNA267549	Proteobacteria	Gammaproteobacteria	GCA_001060765.1	3.86793	38.6	-	JVWE01	73	3554	3410	2015-07-10	2017-04-03	Scaffold	JVWE01.1.fasta	3867931	73	140934	tet(J)-like		cat-like																								NA
Proteus mirabilis	1230_SSON	19653	SAMN03197195	PRJNA267549	Proteobacteria	Gammaproteobacteria	GCA_001062385.1	3.92369	38.7	-	JVXV01	157	3617	3473	2015-07-10	2018-07-17	Contig	JVXV01.1.fasta	3923692	157	81044	tet(J)-like		cat-like,catA1-like	sul2	blaTEM-1B	aadA1,aph(3')-Ia,strA,strB	dfrA1																				IncQ1
Proteus mirabilis	1166_PMIR	19653	SAMN03197123	PRJNA267549	Proteobacteria	Gammaproteobacteria	GCA_001062135.1	3.85559	38.4	-	JWAP01	113	3483	3380	2015-07-10	2017-04-03	Scaffold	JWAP01.1.fasta	3855586	113	114393	tet(J)-like		cat-like																								NA
Proteus mirabilis	1150_PMIR	19653	SAMN03197106	PRJNA267549	Proteobacteria	Gammaproteobacteria	GCA_001060355.1	3.99693	38.7	-	JWBG01	201	3696	3565	2015-07-10	2017-04-03	Scaffold	JWBG01.1.fasta	3996933	201	76232	tet(J)-like		cat-like																								NA
Proteus mirabilis	1134_PMIR	19653	SAMN03197088	PRJNA267549	Proteobacteria	Gammaproteobacteria	GCA_001060325.1	4.00737	38.7	-	JWBY01	182	3708	3569	2015-07-10	2017-04-03	Scaffold	JWBY01.1.fasta	4007366	182	102633	tet(J)-like		cat-like																								NA
Proteus mirabilis	1114_PMIR	19653	SAMN03197068	PRJNA267549	Proteobacteria	Gammaproteobacteria	GCA_001060285.1	3.95664	38.7	-	JWCS01	166	3638	3520	2015-07-10	2017-04-03	Scaffold	JWCS01.1.fasta	3956637	166	80047	tet(J)-like		cat-like																								NA
Proteus mirabilis	K1609	19653	SAMN08798891	PRJNA445791	Proteobacteria	Gammaproteobacteria	GCA_003051845.1	3.81779	38.5	chromosome:CP028522.1	K1609	1	-	-	2018-04-15	2018-04-15	Chromosome	K1609-CP028522.fasta	3817795	1	3817795	tet(J)-like		cat-like																								ColE10
Proteus mirabilis	K670	19653	SAMN08798946	PRJNA445794	Proteobacteria	Gammaproteobacteria	GCA_003030945.1	3.93563	38.7	chromosome:NZ_CP028356.1/CP028356.1	K670	1	3666	3491	2018-04-03	2018-04-11	Chromosome	K670-CP028356.fasta	3935626	1	3935626	tet(J)-like		cat-like																								NA
Proteus mirabilis	C02011	19653	SAMN03418023	PRJNA278352	Proteobacteria	Gammaproteobacteria	GCA_001604705.1	3.80662	38.5	-	LAGU01	35	3448	3303	2016-03-30	2017-04-05	Scaffold	LAGU01.1.fasta	3779562	83	152517	tet(J)-like		cat-like																								NA
Proteus mirabilis	25933 GTA	19653	SAMN03437553	PRJNA254477	Proteobacteria	Gammaproteobacteria	GCA_000972665.1	4.01998	38.7	-	LANL01	108	3782	3566	2015-04-13	2017-04-03	Contig	LANL01.1.fasta	4019978	108	71618	tet(J)-like		cat-like																								NA
Proteus mirabilis	SAS71	19653	SAMN03704961	PRJNA284652	Proteobacteria	Gammaproteobacteria	GCA_001028125.1	3.0377	39.3	-	LDIU01	1796	3328	2616	2015-06-15	2015-12-23	Contig	LDIU01.1.fasta	3037704	1796	2082																											NA
Proteus mirabilis	NO-051/03	19653	SAMN03840807	PRJNA289042	Proteobacteria	Gammaproteobacteria	GCA_001448445.1	4.19732	39.2	-	LGAY01	100	4051	3802	2015-11-27	2018-07-19	Contig	LGAY01.1.fasta	4197318	100	160469	tet(A),tet(J)-like		cat-like,catA1-like	sul1,sul2	blaCMY-16,blaTEM-1B	aac(3)-I-like,aadA1,aadA1-like,aph(3')-Ic,strA,strB	dfrA1		aac(6')Ib-cr-like						aacA4												IncQ1
Proteus mirabilis	Pr2921	19653	SAMN03890860	PRJNA290370	Proteobacteria	Gammaproteobacteria	GCA_001647515.1	3.9245	38.7	-	LGTA01	56	-	-	2016-05-02	2016-05-02	Contig	LGTA01.1.fasta	3924499	56	170494	tet(J)-like		cat-like																								NA
Proteus mirabilis	50664164	19653	SAMN04158302	PRJNA295003	Proteobacteria	Gammaproteobacteria	GCA_001463025.1	4.23884	39.3	-	LNHT01	126	4037	3813	2015-12-09	2019-03-13	Contig	LNHT01.1.fasta	4238841	126	220007	tet(A)-like,tet(J)-like	QnrD	cat-like,cmlA1-like,floR-like	sul1,sul2	blaCMY-16,blaNDM-1,blaOXA-10	aadA24-like,aph(3')-Ic,aph(3')-VIa-like,strA,strB	dfrA1,dfrA14-like	ARR-2	aac(6')Ib-cr-like						aacA4-like												IncQ1,Col3M,IncA/C2
Proteus mirabilis	GB08	19653	SAMN04395118	PRJNA308381	Proteobacteria	Gammaproteobacteria	GCA_001617295.1	4.04796	38.9	-	LQNN01	59	3839	3636	2016-04-08	2018-07-20	Contig	LQNN01.1.fasta	4047963	59	208630	tet(J)-like		cat-like,catA1-like,cmlA1	sul1-like,sul2	blaCTX-M-14,blaTEM-1B	aac(3)-IId-like,aadA1,aadA2,aph(3')-Ia,strA,strB	dfrA1,dfrA12		aac(6')Ib-cr-like		erm(42)-like,mph(A)			fosA	aacA4												IncQ1
Proteus mirabilis	GB11	19653	SAMN04395120	PRJNA308382	Proteobacteria	Gammaproteobacteria	GCA_001617305.1	4.15167	38.7	-	LQNO01	92	3937	3692	2016-04-08	2018-07-20	Contig	LQNO01.1.fasta	4151667	92	186668	tet(J)-like		cat-like,catA1-like	sul2	blaCTX-M-14-like,blaTEM-1B-like	aac(3)-IIa,aadA1,aph(3')-Ia,strA,strB	dfrA1																				IncQ1
Proteus mirabilis	M16	19653	SAMN04390157	PRJNA308262	Proteobacteria	Gammaproteobacteria	GCA_001619795.1	3.90377	38.6	-	LQQZ01	90	3576	3420	2016-04-13	2017-04-05	Contig	LQQZ01.1.fasta	3903767	90	165802	tet(J)-like		cat-like																								NA
Proteus mirabilis	GED7834	19653	SAMN03948578	PRJNA272095	Proteobacteria	Gammaproteobacteria	GCA_001553525.1	3.89926	38.7	-	LSGS01	62	3593	3447	2016-02-09	2017-04-04	Scaffold	LSGS01.1.fasta	3895963	95	114898	tet(J)-like		cat-like																								NA
Proteus mirabilis	Wood	19653	SAMN02900469	PRJNA254158	Proteobacteria	Gammaproteobacteria	GCA_001643755.1	3.95371	38.4	-	LTBK01	113	3722	3230	2016-05-13	2019-04-03	Contig	LTBK01.1.fasta	3953708	113	202584	tet(J)-like		cat-like																								Col3M
Proteus mirabilis	SCDR1	19653	SAMN04534829	PRJNA314401	Proteobacteria	Gammaproteobacteria	GCA_002013325.1	3.81562	38.5	-	LUFT01	63	3492	2543	2017-03-03	2017-03-03	Contig	LUFT01.1.fasta	3815621	63	227512	tet(J)-like		cat-like																								NA
Proteus mirabilis	NIVEDI3-PG74	19653	SAMN04563558	PRJNA315499	Proteobacteria	Gammaproteobacteria	GCA_001640165.1	4.05822	39	-	LWDB01	32	3795	3611	2016-05-07	2017-04-05	Scaffold	LWDB01.1.fasta	4058222	32	257270	tet(J)-like		cat-like,catB3-like		blaOXA-1	aac(6')-Ib-like,aadA1,aadA5	dfrA1,dfrA17		aac(6')Ib-cr-like																		NA
Proteus mirabilis	PM_125	19653	SAMN04901708	PRJNA319626	Proteobacteria	Gammaproteobacteria	GCA_001653835.1	3.95547	38.8	-	LWUL01	149	3697	3493	2016-06-01	2017-04-05	Contig	LWUL01.1.fasta	3955474	149	92585	tet(A)-like,tet(J)-like		cat-like,catB3-like,floR-like	sul1,sul2-like,sul3	blaCTX-M-65,blaOXA-1	aac(3)-IVa-like,aadA1,aph(4)-Ia,strA,strB	dfrA1	ARR-3	aac(6')Ib-cr					fosA													NA
Proteus mirabilis	PM_178	19653	SAMN04901710	PRJNA319626	Proteobacteria	Gammaproteobacteria	GCA_001653845.1	3.96907	38.9	-	LWUM01	190	3700	3501	2016-06-01	2017-04-05	Contig	LWUM01.1.fasta	3969065	190	112521	tet(A)-like,tet(J)-like		cat-like,catB3-like,floR-like	sul1,sul2,sul3	blaCTX-M-65,blaOXA-1	aac(3)-IVa-like,aadA1,aph(4)-Ia,strA,strB	dfrA1	ARR-3	aac(6')Ib-cr					fosA													NA
Proteus mirabilis	T1C	19653	SAMN05383975	PRJNA328901	Proteobacteria	Gammaproteobacteria	GCA_001858185.1	4.06011	38.5	-	MBTY01	60	3841	3674	2016-11-01	2019-06-15	Contig	MBTY01.1.fasta	4060112	60	184006	tet(J)-like		cat-like																								ColE10
Proteus mirabilis	1091	19653	SAMN05513636	PRJNA337898	Proteobacteria	Gammaproteobacteria	GCA_001867325.1	3.80064	39.4	-	MCOR01	610	3656	3456	2016-11-07	2019-06-15	Contig	MCOR01.1.fasta	3800644	610	13438	tet(J)-like		cat-like,catB2	sul2	blaOXA-58-like	aac(3)-IIa,aadA1,aph(3')-Ic,strA,strB	dfrA1																				NA
Proteus mirabilis	NCTC4199	19653	SAMEA3222067	PRJEB6403	Proteobacteria	Gammaproteobacteria	GCA_900635965.1	3.87527	38.8	chromosome 1:NZ_LR134205.1/LR134205.1	NCTC4199	1	3549	3334	2018-12-19	2018-12-28	Complete Genome	NCTC4199-LR134205.fasta	3875274	1	3875274	tet(J)		cat-like																								NA
Proteus mirabilis	CRK0056	19653	SAMN06812618	PRJNA339843	Proteobacteria	Gammaproteobacteria	GCA_002184635.2	3.92335	37.8	-	NEYX02	30	3613	3475	2017-06-09	2018-11-16	Contig	NEYX02.1.fasta	3923349	30	513140																											NA
Proteus mirabilis	FDAARGOS_284	19653	SAMN06173297	PRJNA231221	Proteobacteria	Gammaproteobacteria	GCA_002206145.2	4.15556	38.1	-	NJFA02	1	3827	3648	2017-06-23	2019-03-19	Contig	NJFA02.1.fasta	4155562	1	4155562	tet(H)-like				hugA-like																						NA
Proteus mirabilis	PM187	19653	SAMN07376756	PRJNA395387	Proteobacteria	Gammaproteobacteria	GCA_002265355.1	4.00328	38.7	-	NOWA01	87	3829	3616	2017-08-22	2017-08-24	Scaffold	NOWA01.1.fasta	4003276	87	138929	tet(J)-like	QnrD		sul1	blaIMP-27,blaTEM-1B	aadA1,aadA2,aadB																					Col3M,IncX6
Proteus mirabilis	PM185	19653	SAMN07376741	PRJNA395387	Proteobacteria	Gammaproteobacteria	GCA_002265385.1	3.96084	38.6	-	NOWB01	62	3678	3503	2017-08-22	2017-08-24	Contig	NOWB01.1.fasta	3960840	62	195392	tet(J)-like		cat-like		blaIMP-27	aadA1																					NA
Proteus mirabilis	PM005	19653	SAMN06106876	PRJNA355910	Proteobacteria	Gammaproteobacteria	GCA_002417445.1	4.0879	39.2	-	NXKC01	96	3850	3503	2017-10-03	2019-04-04	Contig	NXKC01.1.fasta	4087896	96	193947	tet(A)-like,tet(J)-like		cat-like,floR-like	sul1,sul2	blaCMY-2,blaTEM-131-like	aac(3)-IIa,aadA2,strA,strB	dfrA12																				IncA/C2
Proteus mirabilis	UMB0315	19653	SAMN08193712	PRJNA316969	Proteobacteria	Gammaproteobacteria	GCA_002861105.1	4.17426	38.9	-	PKIT01	20	3906	3716	2017-12-28	2018-01-12	Contig	PKIT01.1.fasta	4174256	20	2128130	tet(J)-like		cat-like																								NA
Proteus mirabilis	PmBC1123	19653	SAMN10458127	PRJNA506335	Proteobacteria	Gammaproteobacteria	GCA_003855615.1	4.07483	39.1	chromosome:NZ_CP034091.1/CP034091.1	PmBC1123	1	3792	3556	2018-12-02	2018-12-04	Complete Genome	PmBC1123-CP034091.fasta	4074828	1	4074828	tet(C)-like,tet(J)-like		cat-like,catB3-like,floR-like	sul1-like,sul2,sul2-like	blaOXA-1	aac(3)-IVa-like,aadA2,aadA2-like,aph(3')-Ia,aph(4)-Ia-like,strA,strB	dfrA12,dfrA32	ARR-3	aac(6')Ib-cr	lnu(F)	ere(A)-like																NA
Proteus mirabilis	PmSC1111	19653	SAMN10458171	PRJNA506338	Proteobacteria	Gammaproteobacteria	GCA_003855635.1	4.1892	39.1	chromosome:NZ_CP034090.1/CP034090.1	PmSC1111	1	3910	3668	2018-12-02	2018-12-04	Complete Genome	PmSC1111-CP034090.fasta	4189199	1	4189199	tet(C)-like,tet(D),tet(J)-like		cat-like,catB3-like,cmlA1-like,floR-like	sul1,sul2,sul2-like,sul3	blaOXA-1	aac(3)-IVa-like,aadA1,aadA2,aadA2-like,aph(3')-Ia,aph(4)-Ia,strA,strB	dfrA1,dfrA12,dfrA32	ARR-3	aac(6')Ib-cr		ere(A)-like,mph(E)	msr(E)	cfr-like														NA
Proteus mirabilis	CRK0329	19653	SAMN08513478	PRJNA433394	Proteobacteria	Gammaproteobacteria	GCA_002936215.2	4.00387	38.7	-	PTIJ02	49	3733	3562	2018-02-21	2018-11-16	Contig	PTIJ02.1.fasta	4003868	49	245053	tet(J)-like		cat-like																								NA
Proteus mirabilis	GER_MD10_1505_Pmi_049	19653	SAMN08519252	PRJNA433857	Proteobacteria	Gammaproteobacteria	GCA_003322945.1	3.93003	38.8	-	PURY01	55	3653	3464	2018-07-15	2019-03-21	Contig	PURY01.1.fasta	3930028	55	244024	tet(J)-like		cat-like																								Col3M
Proteus mirabilis	PmPHI	19653	SAMN08541515	PRJNA434210	Proteobacteria	Gammaproteobacteria	GCA_003024745.1	4.01016	39.1	-	PUXR01	89	3759	3539	2018-03-29	2018-03-31	Contig	PUXR01.1.fasta	4010155	89	78408	tet(C)-like,tet(J)-like		cat-like,floR-like	sul1,sul2	blaTEM-1B	aadA1,aadA2,aadB,aph(3')-Ia,strA,strB	dfrA1,dfrA32				ere(A)-like																NA
Proteus mirabilis	AR_0377	19653	SAMN07291520	PRJNA316321	Proteobacteria	Gammaproteobacteria	GCA_003075585.1	4.42203	39.3	-	QDAK01	4	4242	4024	2018-04-30	2019-03-20	Contig	QDAK01.1.fasta	4422028	4	3116701	tet(J)-like	QnrB19	cat-like	sul1	blaKPC-3,blaOXA-9-like,blaTEM-1A	aac(6')-Ib-like,aadA1,aadA1-like	dfrA1		aac(6')Ib-cr-like																		repA
Proteus mirabilis	LBUEL-H11	19653	SAMN09222159	PRJNA471902	Proteobacteria	Gammaproteobacteria	GCA_003171695.1	4.52584	39.3	-	QGGA01	177	4400	4108	2018-05-25	2018-06-20	Scaffold	QGGA01.1.fasta	4525840	177	223429	tet(G),tet(J)-like		cat-like	sul1-like,sul2	blaCTX-M-14,blaTEM-1B	aac(3)-IId-like,aadA2,aph(3')-VIa-like,strA,strB	dfrA12																				IncQ1,IncA/C2
Proteus mirabilis	11985-2-3	19653	SAMN09270740	PRJNA473071	Proteobacteria	Gammaproteobacteria	GCA_003185705.1	3.962	38.7	-	QHLF01	63	3696	3521	2018-06-04	2018-06-07	Contig	QHLF01.1.fasta	3962003	63	252724	tet(J)-like		cat-like	sul1			dfrA1																				NA
Proteus mirabilis	BOC1	19653	SAMN09519131	PRJNA478568	Proteobacteria	Gammaproteobacteria	GCA_006508085.1	4.19318	39	-	QNXA01	514	3911	3750	2019-06-28	2019-06-30	Contig	QNXA01.1.fasta	4193176	514	38189	tet(J)-like		cat-like		blaCMY-2																						Col156
Proteus mirabilis	PMWJ	19653	SAMN09976767	PRJNA489384	Proteobacteria	Gammaproteobacteria	GCA_003583505.1	4.10968	39.1	-	QXIN01	55	3918	3711	2018-09-20	2018-09-22	Scaffold	QXIN01.1.fasta	4109683	55	193164	tet(J)-like		cat-like,catA1-like	sul1,sul2	blaKPC-2,blaTEM-1B	aac(3)-IId-like,aadA1,aadA5,aph(3')-Ia,strA-like,strB	dfrA1,dfrA17																				IncN,Col(BS512),Col8282,IncQ1,Col156	Unknown ST
Proteus mirabilis	998368	19653	SAMN10252255	PRJNA497260	Proteobacteria	Gammaproteobacteria	GCA_003688085.1	4.13235	39.2	-	RDWB01	747	3910	3665	2018-10-24	2018-10-27	Contig	RDWB01.1.fasta	4132348	747	17268	tet(B),tet(J)-like		cat-like	sul2		aac(3)-IIa,strA,strB																					NA
Proteus mirabilis	1023322	19653	SAMN10252249	PRJNA497260	Proteobacteria	Gammaproteobacteria	GCA_003687785.1	3.9458	39.7	-	RDWH01	1000	3836	3529	2018-10-24	2018-10-27	Contig	RDWH01.1.fasta	3945796	1000	8408	tet(J)-like		cat-like,catA1-like	sul1,sul2	blaTEM-1B	aac(3)-IId-like,aadA1,aadA5,aph(3')-Ia,strA,strB	dfrA1,dfrA17																				IncQ1
Proteus mirabilis	PmBC55	19653	SAMN10458081	PRJNA506328	Proteobacteria	Gammaproteobacteria	GCA_003856175.1	3.88779	38.8	-	RQSF01	48	3614	3438	2018-12-02	2018-12-04	Contig	RQSF01.1.fasta	3887792	48	229517	tet(A)-like,tet(J)-like		cat-like,catB2,floR-like	sul1,sul2		aac(3)-IVa-like,aadA1,aadA2-like,aph(4)-Ia,strA,strB	dfrA1,dfrA12			lnu(F)																	NA
Proteus mirabilis	PmSN55	19653	SAMN10458210	PRJNA506341	Proteobacteria	Gammaproteobacteria	GCA_003856195.1	4.10861	38.9	-	RQSG01	74	3841	3677	2018-12-02	2018-12-04	Contig	RQSG01.1.fasta	4108608	74	189865	tet(J)-like		cat-like,floR-like	sul1,sul2	blaCMY-2	aac(3)-IVa-like,aadA2-like,aph(3')-Ia,aph(4)-Ia	dfrA12			lnu(F)																	NA
Proteus mirabilis	PmDJ107	19653	SAMN10458224	PRJNA506344	Proteobacteria	Gammaproteobacteria	GCA_003856215.1	3.98511	38.9	-	RQSH01	102	3748	3564	2018-12-02	2018-12-04	Contig	RQSH01.1.fasta	3985114	102	152164	tet(J)-like		cat-like,floR-like	sul1,sul2	blaCMY-2	aac(3)-IVa-like,aadA1,aadA2-like,aph(3')-Ia,aph(4)-Ia	dfrA1,dfrA12			lnu(F)																	ColRNAI
Proteus mirabilis	GCID_CRE_0016	19653	SAMN10527292	PRJNA508509	Proteobacteria	Gammaproteobacteria	GCA_003977485.1	3.89517	38.4	-	RYXM01	64	3568	3405	2018-12-27	2019-01-02	Contig	RYXM01.1.fasta	3895174	64	195307	tet(J)-like		cat-like																								NA
Proteus mirabilis	PMS-MEIH	19653	SAMN10820088	PRJNA517134	Proteobacteria	Gammaproteobacteria	GCA_004522505.1	4.32833	40.7	-	SDUJ01	292	4149	3858	2019-03-29	2019-04-01	Contig	SDUJ01.1.fasta	4328332	292	257093	tet(J)-like		cat-like,catA1-like,catB3-like	sul2	blaOXA-1,blaTEM-1B	aac(3)-IIa-like,aadA1,aph(3')-Ia,strA,strB	dfrA1		aac(6')Ib-cr																		IncQ1
Proteus mirabilis	GEN000048	19653	SAMN10847446	PRJNA517917	Proteobacteria	Gammaproteobacteria	GCA_004145855.1	4.06492	39	-	SEJC01	432	3855	3579	2019-02-06	2019-02-19	Scaffold	SEJC01.1.fasta	4064918	432	26567	tet(J)-like		cat-like				dfrA7-like																				NA
Proteus mirabilis	071H3	19653	SAMN10840742	PRJNA517688	Proteobacteria	Gammaproteobacteria	GCA_004179395.1	4.09262	39.3	-	SELM01	393	3865	3664	2019-02-12	2019-02-19	Scaffold	SELM01.1.fasta	4092621	393	21416	tet(A)-like,tet(J)-like	QnrB32-like	catB3-like,floR-like	sul1,sul2	blaCMY-4,blaNDM-1,blaOXA-1,blaSHV-12,blaTEM-1B	aac(3)-IId-like,aph(3')-VIa-like,strA,strB	dfrA14-like	ARR-3	aac(6')Ib-cr																		IncA/C2
Proteus mirabilis	071H2	19653	SAMN10840741	PRJNA517688	Proteobacteria	Gammaproteobacteria	GCA_004145395.1	4.06779	39.4	-	SELN01	409	3868	3676	2019-02-06	2019-02-15	Scaffold	SELN01.1.fasta	4067789	409	22102	tet(A)-like,tet(J)-like	QnrB32-like	catB3-like,floR-like	sul1,sul2	blaCMY-4,blaNDM-1,blaOXA-1,blaSHV-12,blaTEM-1B	aac(3)-IId-like,aph(3')-VIa-like,strA,strB	dfrA14-like	ARR-3	aac(6')Ib-cr																		IncA/C2
Proteus mirabilis	PmOXA23-13	19653	SAMN10038495	PRJNA490489	Proteobacteria	Gammaproteobacteria	GCA_004347585.1	3.94587	38.7	-	SLUF01	89	3669	3519	2019-03-12	2019-03-16	Contig	SLUF01.1.fasta	3945870	89	172545	tet(J)-like		cat-like,floR-like	sul2	blaOXA-23	aac(3)-IIa,aadA1,aph(3')-Ic,strA,strB	dfrA1																				NA
Proteus mirabilis	irhom_Sw	19653	SAMN11126836	PRJNA527079	Proteobacteria	Gammaproteobacteria	GCA_004570595.1	3.94569	38.8	-	SPOX01	61	3650	3490	2019-04-02	2019-04-04	Contig	SPOX01.1.fasta	3945692	61	258819	tet(J)-like																										NA
Proteus mirabilis	BCT17	19653	SAMN10883408	PRJNA521327	Proteobacteria	Gammaproteobacteria	GCA_004569205.1	3.76625	39	-	SPSR01	597	3620	3366	2019-04-02	2019-04-04	Contig	SPSR01.1.fasta	3766248	597	13915	tet(J)-like		cat-like,floR-like	sul2	blaOXA-23	aac(3)-IIa,aadA1,aph(3')-Ic,strA,strB	dfrA1																				NA
Proteus mirabilis	BCT11	19653	SAMN10883407	PRJNA521327	Proteobacteria	Gammaproteobacteria	GCA_004569245.1	3.79697	38.9	-	SPSS01	511	3601	3394	2019-04-02	2019-04-04	Contig	SPSS01.1.fasta	3796974	511	18471	tet(J)-like		cat-like	sul2	blaOXA-23	aadA1,strA,strB	dfrA1																				NA
Proteus mirabilis	MOR	19653	SAMN10883406	PRJNA521327	Proteobacteria	Gammaproteobacteria	GCA_004569255.1	3.66741	39.3	-	SPST01	800	3630	3312	2019-04-02	2019-04-04	Contig	SPST01.1.fasta	3667405	800	9919	tet(J)-like		cat-like,floR-like	sul2	blaOXA-23	aac(3)-IIa,aadA1,aph(3')-Ic,strA,strB	dfrA1																				NA
Proteus mirabilis	VAC	19653	SAMN10883405	PRJNA521327	Proteobacteria	Gammaproteobacteria	GCA_004570105.1	3.7722	39.2	-	SPSU01	893	3844	3411	2019-04-02	2019-04-04	Contig	SPSU01.1.fasta	3772199	893	8918	tet(J)-like		cat-like,floR-like	sul2	blaOXA-23	aac(3)-IIa,aac(3)-IVa-like,aadA1,aph(3')-Ic,aph(4)-Ia,strA-like,strB	dfrA1																				NA
Proteus mirabilis	GUI	19653	SAMN10883404	PRJNA521327	Proteobacteria	Gammaproteobacteria	GCA_004570115.1	3.75091	39	-	SPSV01	822	3825	3380	2019-04-02	2019-04-04	Contig	SPSV01.1.fasta	3750909	822	9832	tet(J)-like		cat-like,floR-like	sul2	blaOXA-23	aac(3)-IIa,aadA1,aph(3')-Ic,strA,strB	dfrA1-like																				NA
Proteus mirabilis	CNR20160617	19653	SAMN10883403	PRJNA521327	Proteobacteria	Gammaproteobacteria	GCA_004570145.1	4.09044	38.8	-	SPSW01	422	3931	3723	2019-04-02	2019-04-04	Contig	SPSW01.1.fasta	4090441	422	23579	tet(J)-like,tet(Y)		cat-like,floR-like	sul2	blaOXA-23	aadA1,aph(3')-Ic,strA-like,strB	dfrA1																				NA
Proteus mirabilis	CNR20160877	19653	SAMN10883402	PRJNA521327	Proteobacteria	Gammaproteobacteria	GCA_004570235.1	3.90402	39	-	SPSX01	512	3737	3504	2019-04-02	2019-04-04	Contig	SPSX01.1.fasta	3904019	512	18700	tet(J)-like		cat-like,floR-like	sul2	blaOXA-23	aac(3)-IIa,aac(3)-IVa-like,aadA1,aph(3')-Ic,aph(4)-Ia,strA,strB	dfrA1																				NA
Proteus mirabilis	CNR20160679	19653	SAMN10883401	PRJNA521327	Proteobacteria	Gammaproteobacteria	GCA_004570175.1	3.78539	38.9	-	SPSY01	523	3639	3394	2019-04-02	2019-04-04	Contig	SPSY01.1.fasta	3785395	523	16493	tet(J)-like		cat-like,floR-like	sul2	blaOXA-23	aadA1,aph(3')-Ic,strA,strB	dfrA1																				NA
Proteus mirabilis	130608239-L92	19653	SAMN10883400	PRJNA521327	Proteobacteria	Gammaproteobacteria	GCA_004570275.1	3.87039	38.8	-	SPSZ01	422	3702	3475	2019-04-02	2019-04-04	Contig	SPSZ01.1.fasta	3870390	422	19568	tet(J)-like		cat-like,floR-like	sul2	blaOXA-23	aac(3)-IIa,aadA1,aph(3')-Ic,strA,strB	dfrA1																				NA
Proteus mirabilis	130688346-L100	19653	SAMN10883399	PRJNA521327	Proteobacteria	Gammaproteobacteria	GCA_004570645.1	3.85333	39	-	SPTA01	461	3697	3460	2019-04-02	2019-04-04	Contig	SPTA01.1.fasta	3853331	461	19227	tet(J)-like		cat-like,floR-like	sul2	blaOXA-23	aac(3)-IIa,aadA1,aph(3')-Ic,strA,strB	dfrA1																				NA
Proteus mirabilis	Dog-35-37761	19653	SAMN10883398	PRJNA521327	Proteobacteria	Gammaproteobacteria	GCA_004570195.1	3.49015	39.8	-	SPTB01	353	3332	3096	2019-04-02	2019-04-04	Contig	SPTB01.1.fasta	3490152	353	19382	tet(J)-like		cat-like,floR-like	sul2	blaOXA-23	aadA1,aph(3')-Ic,strA,strB	dfrA1																				NA
Proteus mirabilis	Dog-06-37660	19653	SAMN10883397	PRJNA521327	Proteobacteria	Gammaproteobacteria	GCA_004570055.1	3.72018	39.2	-	SPTC01	688	3626	3355	2019-04-02	2019-04-04	Contig	SPTC01.1.fasta	3720177	688	10907	tet(J)-like		cat-like,floR-like	sul2	blaOXA-23	aac(3)-IIa,aadA1,aph(3')-Ic,strA,strB	dfrA1																				NA
Proteus mirabilis	Cow-15-39117	19653	SAMN10883396	PRJNA521327	Proteobacteria	Gammaproteobacteria	GCA_004570065.1	3.57085	39.4	-	SPTD01	997	3585	3211	2019-04-02	2019-04-04	Contig	SPTD01.1.fasta	3570846	997	7035	tet(J)-like		cat-like,floR-like	sul2	blaOXA-23	aadA1,aph(3')-VIa-like,strA,strB	dfrA1																				NA
Proteus mirabilis	CNR20130297	19653	SAMN10883395	PRJNA521327	Proteobacteria	Gammaproteobacteria	GCA_004570765.1	4.05747	38.9	-	SPTE01	269	3910	3666	2019-04-02	2019-04-04	Contig	SPTE01.1.fasta	4057474	269	29641	tet(J)-like		cat-like		blaOXA-58-like,blaTEM-1B	aadA1,aadA14-like	dfrA1-like																				NA
Proteus mirabilis	S4	19653	SAMN10883394	PRJNA521327	Proteobacteria	Gammaproteobacteria	GCA_004570775.1	3.84731	39.1	-	SPTF01	565	3687	3461	2019-04-02	2019-04-04	Contig	SPTF01.1.fasta	3847313	565	15521	tet(J)-like		cat-like,floR-like	sul2	blaOXA-23	aac(3)-IIa,aadA1,aph(3')-Ic,aph(3')-VIa-like,strA,strB	dfrA1																				NA
Proteus mirabilis	189B4	19653	SAMN10883393	PRJNA521327	Proteobacteria	Gammaproteobacteria	GCA_004570665.1	3.35453	39.7	-	SPTG01	201	3161	3007	2019-04-02	2019-04-04	Contig	SPTG01.1.fasta	3354529	201	32361	tet(J)-like		cat-like,floR-like	sul2	blaOXA-23	aac(3)-IIa,aadA1,aph(3')-Ic,strA,strB	dfrA1																				NA
Proteus mirabilis	188J6	19653	SAMN10883392	PRJNA521327	Proteobacteria	Gammaproteobacteria	GCA_004570705.1	3.95183	38.8	-	SPTH01	93	3688	3534	2019-04-02	2019-04-04	Contig	SPTH01.1.fasta	3951833	93	147806	tet(J)-like		cat-like	sul2	blaOXA-23	aac(3)-IIa,aadA1,aph(3')-Ic,strA,strB	dfrA1																				NA
Proteus mirabilis	175H8	19653	SAMN10883391	PRJNA521327	Proteobacteria	Gammaproteobacteria	GCA_004570715.1	3.88976	38.8	-	SPTI01	68	3624	3477	2019-04-02	2019-04-04	Contig	SPTI01.1.fasta	3889760	68	157682	tet(J)-like		cat-like,floR-like	sul2	blaOXA-23	aac(3)-IIa,aadA1,aph(3')-Ic,strA,strB	dfrA1																				NA
Proteus mirabilis	172J1	19653	SAMN10883390	PRJNA521327	Proteobacteria	Gammaproteobacteria	GCA_004570745.1	3.87843	38.8	-	SPTJ01	67	3598	3461	2019-04-02	2019-04-04	Contig	SPTJ01.1.fasta	3878428	67	172586	tet(J)-like		cat-like,floR-like	sul2	blaOXA-23	aac(3)-IIa,aadA1,aph(3')-Ic,strA,strB	dfrA1																				NA
Proteus mirabilis	172C2	19653	SAMN10883389	PRJNA521327	Proteobacteria	Gammaproteobacteria	GCA_004570215.1	3.82013	38.9	-	SPTK01	73	3551	3413	2019-04-02	2019-04-04	Contig	SPTK01.1.fasta	3820128	73	153409	tet(J)-like		cat-like,floR-like	sul2	blaOXA-23	aadA1,aph(3')-Ic,strA,strB	dfrA1																				NA
Proteus mirabilis	168F7	19653	SAMN10883388	PRJNA521327	Proteobacteria	Gammaproteobacteria	GCA_004570225.1	3.94918	38.8	-	SPTL01	45	3672	3531	2019-04-02	2019-04-04	Contig	SPTL01.1.fasta	3949182	45	236082	tet(J)-like		cat-like,floR-like	sul2	blaOXA-23	aac(3)-IIa,aadA1,aph(3')-Ic,strA,strB	dfrA1																				NA
Proteus mirabilis	160A10	19653	SAMN10883387	PRJNA521327	Proteobacteria	Gammaproteobacteria	GCA_004570785.1	3.92871	39.4	-	SPTM01	257	3773	3563	2019-04-02	2019-04-04	Contig	SPTM01.1.fasta	3928713	257	31300	tet(A),tet(J)-like		cat-like,catA1-like,floR-like	sul2-like	blaOXA-23,blaTEM-1B	aac(3)-IIa,aadA1,aph(3')-Ia,strA,strB	dfrA1																				IncQ1
Proteus mirabilis	130B9	19653	SAMN10883386	PRJNA521327	Proteobacteria	Gammaproteobacteria	GCA_004570075.1	3.73968	39.1	-	SPTN01	539	3525	3325	2019-04-02	2019-04-04	Contig	SPTN01.1.fasta	3739677	539	14402	tet(J)-like		cat-like	sul2	blaOXA-23	aadA1,aph(3')-Ic,strA-like,strB	dfrA1																				NA
Proteus mirabilis	T18	19653	SAMN05715220	PRJNA340922	Proteobacteria	Gammaproteobacteria	GCA_002310895.1	4.19046	39.3057	chromosome:NZ_CP017085.1/CP017085.1; plasmid pT18:NZ_CP017086.1/CP017086.1	T18	2	3999	3725	2017-09-18	2017-09-20	Complete Genome	T18-CP017085.fasta	4131426	1	4131426	tet(J)-like		cat-like,catA1-like	sul1,sul2	blaTEM-1B	aac(3)-IId-like,aadA1,aadA5,aph(3')-Ia,strA-like,strB	dfrA1,dfrA17																				IncQ1
Proteus mirabilis	T21	19653	SAMN05715221	PRJNA340922	Proteobacteria	Gammaproteobacteria	GCA_002310875.1	4.28659	39.7105	chromosome:NZ_CP017082.1/CP017082.1; plasmid pT211:NZ_CP017083.1/CP017083.1; plasmid pT212:NZ_CP017084.1/CP017084.1	T21	3	4110	3838	2017-09-18	2017-09-20	Complete Genome	T21-CP017082.fasta	4090879	1	4090879	tet(J)-like		cat-like,catA1-like	sul1,sul2	blaTEM-1B	aac(3)-IId-like,aadA1,aadA5,aph(3')-Ia,strA-like,strB	dfrA1,dfrA17																				IncQ1
Proteus mirabilis	NCTC60	19653	SAMEA4552892	PRJEB6403	Proteobacteria	Gammaproteobacteria	GCA_900455025.1	3.88809	38.6	-	UATP01	16	3582	3326	2018-06-16	2018-07-13	Contig	UATP01.1.fasta	3888092	16	352375	tet(J)-like		cat-like																								NA
Proteus mirabilis	NCTC12446	19653	SAMEA104338381	PRJEB6403	Proteobacteria	Gammaproteobacteria	GCA_900455045.1	4.12867	38.8	-	UATQ01	12	3889	3655	2018-06-16	2018-07-13	Contig	UATQ01.1.fasta	4128674	12	676006	tet(J)-like		cat-like																								Col3M
Proteus mirabilis	NCTC10975	19653	SAMEA3222061	PRJEB6403	Proteobacteria	Gammaproteobacteria	GCA_900455065.1	4.09754	38.7	-	UAUE01	48	5364	5264	2018-06-16	2018-06-16	Contig	UAUE01.1.fasta	4097539	48	158741	tet(J)-like		cat-like	sul2	blaCARB-10-like																						NA
Proteus mirabilis	NCTC6197	19653	SAMEA4552894	PRJEB6403	Proteobacteria	Gammaproteobacteria	GCA_900454995.1	3.97406	38.8	-	UGTR01	5	3697	3323	2018-07-30	2019-02-01	Contig	UGTR01.1.fasta	3974058	5	2544959	tet(J)-like		cat-like																								NA
Proteus mirabilis	NCTC11938	19653	SAMEA2665137	PRJEB6403	Proteobacteria	Gammaproteobacteria	GCA_900455245.1	4.07431	38.8	-	UGTS01	6	5212	5093	2018-07-30	2018-07-30	Contig	UGTS01.1.fasta	4074307	6	1368431	tet(J)-like		cat-like																								NA
Proteus mirabilis	NCTC12441	19653	SAMEA104200677	PRJEB6403	Proteobacteria	Gammaproteobacteria	GCA_900455055.1	4.16871	38.8	-	UGTT01	6	3928	3481	2018-07-30	2019-04-03	Contig	UGTT01.1.fasta	4168708	6	3548147	tet(J)-like		cat-like																								NA
Proteus mirabilis	NCTC13376	19653	SAMEA3505363	PRJEB6403	Proteobacteria	Gammaproteobacteria	GCA_900455195.1	3.94357	38.7	-	UGTX01	3	3651	3429	2018-07-30	2018-08-07	Contig	UGTX01.1.fasta	3943574	3	3922486	tet(J)-like		cat-like																								NA
Proteus mirabilis	4748	19653	SAMN09272520	PRJNA473355	Proteobacteria	Gammaproteobacteria	GCA_006517685.1	3.92704	38.7	-	VHOK01	96	3644	3400	2019-06-30	2019-07-02	Contig	VHOK01.1.fasta	3927035	96	154551	tet(J)-like		cat-like																								NA
Proteus mirabilis	CKTH01	19653	SAMN12124999	PRJNA550309	Proteobacteria	Gammaproteobacteria	GCA_006517445.1	3.97636	38.8	-	VHPV01	590	3758	3254	2019-06-30	2019-07-02	Contig	VHPV01.1.fasta	3976359	590	20445	tet(J)-like	QnrD-like	cat-like																								Col3M
[truncated: 5 more columns]
