# Supplementary material for: A single Proteus mirabilis lineage from human and animal sources: a hidden reservoir of OXA-23 or OXA-58 carbapenemases in Enterobacterales
Source: Sci Rep. 2020 Jun 8;10:9160. doi: 10.1038/s41598-020-66161-z (PMC7280188; doi:10.1038/s41598-020-66161-z)
Supplement: Supplementary file 3 — Dataset4. [file 41598_2020_66161_MOESM3_ESM.xls]

## Sheet: Islandviewer Results
Island start	Island end	Length	Method	Gene name	Gene ID	Locus	Gene start	Gene end	Strand	Product	External Annotations
29320	51035	21715	IslandPath-DIMOB			FVP19_00205	47698	47850	-1	transposase	GI5
29320	51035	21715	IslandPath-DIMOB	QEG43897.1		FVP19_00210	47873	48250	-1	hypothetical protein	GI5
29320	51035	21715	IslandPath-DIMOB	QEG43898.1		FVP19_00215	48304	48627	-1	hypothetical protein	GI5
29320	51035	21715	IslandPath-DIMOB	QEG43899.1		FVP19_00220	48660	49031	-1	hypothetical protein	GI5
29320	51035	21715	IslandPath-DIMOB	QEG43900.1		FVP19_00225	49092	49589	-1	hypothetical protein	GI5
29320	51035	21715	IslandPath-DIMOB	QEG43901.1	aadA1	FVP19_00230	49665	50453	-1	ANT(3'')-Ia family aminoglycoside nucleotidyltransferase AadA1	GI5
29320	51035	21715	IslandPath-DIMOB	QEG43902.1	sat2	FVP19_00235	50511	51035	-1	streptothricin N-acetyltransferase Sat2	GI5
499972	506728	6756	IslandPick	QEG44303.1	vgrG	FVP19_02465	498951	501350	-1	type VI secretion system tip protein VgrG	GI6
499972	506728	6756	IslandPick	QEG44304.1		FVP19_02470	501434	503953	-1	DUF2235 domain-containing protein	GI6
499972	506728	6756	IslandPick	QEG44305.1		FVP19_02475	503944	504462	-1	DUF3304 domain-containing protein	GI6
499972	506728	6756	IslandPick	QEG44306.1		FVP19_02480	504447	504971	-1	DUF3304 domain-containing protein	GI6
499972	506728	6756	IslandPick	QEG44307.1		FVP19_02485	504956	505480	-1	DUF3304 domain-containing protein	GI6
499972	506728	6756	IslandPick	QEG44308.1	tssH	FVP19_02490	505516	508185	-1	type VI secretion system ATPase TssH	GI6
1270015	1299948	29933	IslandPath-DIMOB	QEG43863.1	sodA	FVP19_00005	1	4090308	-1	superoxide dismutase [Mn]	GI6
1270015	1299948	29933	IslandPath-DIMOB	QEG44943.1		FVP19_05900	1270015	1270554	-1	single-stranded DNA-binding protein	GI7
1270015	1299948	29933	IslandPath-DIMOB	QEG44944.1		FVP19_05905	1270544	1271428	-1	ATP-binding protein	GI7
1270015	1299948	29933	IslandPath-DIMOB	QEG44945.1		FVP19_05910	1271430	1271750	-1	hypothetical protein	GI7
1270015	1299948	29933	IslandPath-DIMOB	QEG44946.1		FVP19_05915	1271896	1272150	-1	hypothetical protein	GI7
1270015	1299948	29933	IslandPath-DIMOB	QEG44947.1		FVP19_05920	1272367	1272627	-1	hypothetical protein	GI7
1270015	1299948	29933	IslandPath-DIMOB	QEG44948.1		FVP19_05925	1272827	1273324	1	hypothetical protein	GI7
1270015	1299948	29933	IslandPath-DIMOB	QEG44949.1		FVP19_05930	1273346	1273663	-1	hypothetical protein	GI7
1270015	1299948	29933	IslandPath-DIMOB	QEG44950.1		FVP19_05935	1274084	1274593	-1	DUF4411 family protein	GI7
1270015	1299948	29933	IslandPath-DIMOB	QEG44951.1		FVP19_05940	1274590	1275714	-1	ImmA/IrrE family metallo-endopeptidase	GI7
1270015	1299948	29933	IslandPath-DIMOB	QEG44952.1		FVP19_05945	1275840	1276181	-1	DUF3024 domain-containing protein	GI7
1270015	1299948	29933	IslandPath-DIMOB	QEG44953.1		FVP19_05950	1276190	1276834	-1	LexA family transcriptional regulator	GI7
1270015	1299948	29933	IslandPath-DIMOB	QEG44954.1		FVP19_05955	1276940	1277149	1	helix-turn-helix transcriptional regulator	GI7
1270015	1299948	29933	IslandPath-DIMOB	QEG44955.1		FVP19_05960	1277295	1277642	1	transposase family protein	GI7
1270015	1299948	29933	IslandPath-DIMOB	QEG44956.1		FVP19_05965	1277908	1278675	1	helix-turn-helix domain-containing protein	GI7
1270015	1299948	29933	IslandPath-DIMOB	QEG44957.1		FVP19_05970	1278675	1280060	1	helicase	GI7
1270015	1299948	29933	IslandPath-DIMOB	QEG44958.1		FVP19_05975	1280086	1280535	1	hypothetical protein	GI7
1270015	1299948	29933	IslandPath-DIMOB	QEG44959.1		FVP19_05980	1280614	1280904	1	DUF1364 domain-containing protein	GI7
1270015	1299948	29933	IslandPath-DIMOB	QEG44960.1		FVP19_05985	1280901	1281257	1	RusA family crossover junction endodeoxyribonuclease	GI7
1270015	1299948	29933	IslandPath-DIMOB	QEG44961.1		FVP19_05990	1281257	1281889	1	antitermination protein	GI7
1270015	1299948	29933	IslandPath-DIMOB	QEG44962.1		FVP19_05995	1282200	1282721	1	DUF1440 domain-containing protein	GI7
1270015	1299948	29933	IslandPath-DIMOB	QEG44963.1		FVP19_06000	1282880	1283302	1	hypothetical protein	GI7
1270015	1299948	29933	IslandPath-DIMOB	QEG44964.1		FVP19_06005	1283356	1283625	1	hypothetical protein	GI7
1270015	1299948	29933	IslandPath-DIMOB	QEG44965.1		FVP19_06010	1283625	1284095	1	lysozyme	GI7
1270015	1299948	29933	IslandPath-DIMOB	QEG44966.1		FVP19_06015	1284238	1284699	1	lysis protein	GI7
1270015	1299948	29933	IslandPath-DIMOB	QEG44967.1		FVP19_06020	1285047	1285631	1	Bro-N domain-containing protein	GI7
1270015	1299948	29933	IslandPath-DIMOB	QEG44968.1		FVP19_06025	1285628	1285834	1	hypothetical protein	GI7
1270015	1299948	29933	IslandPath-DIMOB	QEG44969.1		FVP19_06030	1286017	1286625	1	hypothetical protein	GI7
1270015	1299948	29933	IslandPath-DIMOB	QEG44970.1		FVP19_06035	1286628	1288112	1	terminase	GI7
1270015	1299948	29933	IslandPath-DIMOB	QEG44971.1		FVP19_06040	1288114	1289490	1	DUF4055 domain-containing protein	GI7
1270015	1299948	29933	IslandPath-DIMOB	QEG44972.1		FVP19_06045	1289499	1290563	1	phage head morphogenesis protein	GI7
1270015	1299948	29933	IslandPath-DIMOB	QEG44973.1		FVP19_06050	1290638	1291324	1	hypothetical protein	GI7
1270015	1299948	29933	IslandPath-DIMOB	QEG44974.1		FVP19_06055	1291330	1292280	1	hypothetical protein	GI7
1270015	1299948	29933	IslandPath-DIMOB	QEG44975.1		FVP19_06060	1292323	1292700	1	hypothetical protein	GI7
1270015	1299948	29933	IslandPath-DIMOB	QEG44976.1		FVP19_06065	1292702	1293043	1	hypothetical protein	GI7
1270015	1299948	29933	IslandPath-DIMOB	QEG44977.1		FVP19_06070	1293046	1293414	1	HK97 gp10 family phage protein	GI7
1270015	1299948	29933	IslandPath-DIMOB	QEG44978.1		FVP19_06075	1293411	1293782	1	hypothetical protein	GI7
1270015	1299948	29933	IslandPath-DIMOB	QEG44979.1		FVP19_06080	1293847	1294602	1	DNA breaking-rejoining protein	GI7
1270015	1299948	29933	IslandPath-DIMOB	QEG44980.1		FVP19_06085	1294652	1295344	1	hypothetical protein	GI7
1270015	1299948	29933	IslandPath-DIMOB	QEG44981.1		FVP19_06090	1295387	1295758	1	hypothetical protein	GI7
1270015	1299948	29933	IslandPath-DIMOB	QEG44982.1		FVP19_06095	1295772	1295954	-1	hypothetical protein	GI7
1270015	1299948	29933	IslandPath-DIMOB	QEG44983.1		FVP19_06100	1296334	1297704	1	Fic family protein	GI7
1270015	1299948	29933	IslandPath-DIMOB	QEG44984.1		FVP19_06105	1297880	1298563	-1	DUF4145 domain-containing protein	GI7
1270015	1299948	29933	IslandPath-DIMOB	QEG44985.1		FVP19_06110	1298573	1299028	-1	Arc family DNA-binding protein	GI7
1270015	1299948	29933	IslandPath-DIMOB	QEG44986.1		FVP19_06115	1299158	1299334	1	Arc family DNA binding domain-containing protein	GI7
1270015	1299948	29933	IslandPath-DIMOB	QEG44987.1		FVP19_06120	1299376	1299948	1	hypothetical protein	GI7
1613976	1639330	25354	IslandPath-DIMOB	QEG45252.1		FVP19_07520	1613976	1614569	1	DUF1367 family protein	GI8
1613976	1639330	25354	IslandPath-DIMOB	QEG45253.1		FVP19_07525	1614581	1614892	1	DUF968 domain-containing protein	GI8
1613976	1639330	25354	IslandPath-DIMOB	QEG45254.1		FVP19_07530	1614927	1615478	1	DUF1133 family protein	GI8
1613976	1639330	25354	IslandPath-DIMOB	QEG45255.1		FVP19_07535	1615631	1617037	1	ATP-binding protein	GI8
1613976	1639330	25354	IslandPath-DIMOB	QEG45256.1		FVP19_07540	1617129	1617398	1	hypothetical protein	GI8
1613976	1639330	25354	IslandPath-DIMOB	QEG45257.1		FVP19_07545	1617398	1617868	1	lysozyme	GI8
1613976	1639330	25354	IslandPath-DIMOB	QEG47433.1		FVP19_07550	1618384	1618563	1	hypothetical protein	GI8
1613976	1639330	25354	IslandPath-DIMOB	QEG45258.1		FVP19_07555	1618614	1619318	1	DUF4145 domain-containing protein	GI8
1613976	1639330	25354	IslandPath-DIMOB	QEG45259.1		FVP19_07560	1619392	1620414	1	terminase small subunit	GI8
1613976	1639330	25354	IslandPath-DIMOB	QEG45260.1		FVP19_07565	1620536	1621012	1	hypothetical protein	GI8
1613976	1639330	25354	IslandPath-DIMOB	QEG47434.1	terL	FVP19_07570	1621295	1622692	1	phage terminase large subunit	GI8
1613976	1639330	25354	IslandPath-DIMOB	QEG45261.1		FVP19_07575	1622697	1624199	1	DUF1073 domain-containing protein	GI8
1613976	1639330	25354	IslandPath-DIMOB	QEG47435.1		FVP19_07580	1624237	1624950	1	phage head morphogenesis protein	GI8
1613976	1639330	25354	IslandPath-DIMOB	QEG45262.1		FVP19_07585	1624947	1626206	1	DUF2213 domain-containing protein	GI8
1613976	1639330	25354	IslandPath-DIMOB	QEG45263.1		FVP19_07590	1626206	1626703	1	hypothetical protein	GI8
1613976	1639330	25354	IslandPath-DIMOB	QEG45264.1		FVP19_07595	1626703	1627770	1	DUF2184 domain-containing protein	GI8
1613976	1639330	25354	IslandPath-DIMOB	QEG45265.1		FVP19_07600	1627840	1628181	1	hypothetical protein	GI8
1613976	1639330	25354	IslandPath-DIMOB	QEG45266.1		FVP19_07605	1628184	1628615	1	DUF4054 domain-containing protein	GI8
1613976	1639330	25354	IslandPath-DIMOB	QEG45267.1		FVP19_07610	1628615	1629073	1	hypothetical protein	GI8
1613976	1639330	25354	IslandPath-DIMOB	QEG45268.1		FVP19_07615	1629073	1629444	1	hypothetical protein	GI8
1613976	1639330	25354	IslandPath-DIMOB	QEG45269.1		FVP19_07620	1629431	1629946	1	hypothetical protein	GI8
1613976	1639330	25354	IslandPath-DIMOB	QEG45270.1		FVP19_07625	1629955	1631442	1	DUF3383 domain-containing protein	GI8
1613976	1639330	25354	IslandPath-DIMOB	QEG45271.1		FVP19_07630	1631453	1631905	1	hypothetical protein	GI8
1613976	1639330	25354	IslandPath-DIMOB	QEG45272.1		FVP19_07635	1631946	1632404	1	hypothetical protein	GI8
1613976	1639330	25354	IslandPath-DIMOB	QEG45273.1		FVP19_07640	1632488	1634839	1	hypothetical protein	GI8
1613976	1639330	25354	IslandPath-DIMOB	QEG45274.1		FVP19_07645	1634836	1635363	1	hypothetical protein	GI8
1613976	1639330	25354	IslandPath-DIMOB	QEG45275.1		FVP19_07650	1635363	1635680	1	hypothetical protein	GI8
1613976	1639330	25354	IslandPath-DIMOB	QEG45276.1		FVP19_07655	1635646	1636461	1	hypothetical protein	GI8
1613976	1639330	25354	IslandPath-DIMOB	QEG45277.1		FVP19_07660	1636464	1637156	1	hypothetical protein	GI8
1613976	1639330	25354	IslandPath-DIMOB	QEG45278.1		FVP19_07665	1637153	1637497	1	hypothetical protein	GI8
1613976	1639330	25354	IslandPath-DIMOB	QEG45279.1		FVP19_07670	1637490	1638677	1	hypothetical protein	GI8
1737629	1763725	26096	IslandPath-DIMOB	QEG45376.1		FVP19_08170	1737629	1738060	1	lysis protein	GI9
1737629	1763725	26096	IslandPath-DIMOB	QEG45377.1		FVP19_08175	1738987	1739325	1	HNH endonuclease	GI9
1737629	1763725	26096	IslandPath-DIMOB	QEG45378.1		FVP19_08180	1739328	1739540	1	hypothetical protein	GI9
1737629	1763725	26096	IslandPath-DIMOB	QEG45379.1		FVP19_08185	1739664	1740131	1	phage terminase small subunit P27 family	GI9
1737629	1763725	26096	IslandPath-DIMOB	QEG45380.1		FVP19_08190	1740085	1741818	1	terminase large subunit	GI9
1737629	1763725	26096	IslandPath-DIMOB	QEG45381.1		FVP19_08195	1741818	1743086	1	phage portal protein	GI9
1737629	1763725	26096	IslandPath-DIMOB	QEG45382.1		FVP19_08200	1743104	1743772	1	HK97 family phage prohead protease	GI9
1737629	1763725	26096	IslandPath-DIMOB	QEG45383.1		FVP19_08205	1743776	1744942	1	phage major capsid protein	GI9
1737629	1763725	26096	IslandPath-DIMOB	QEG45384.1		FVP19_08210	1744981	1745280	1	hypothetical protein	GI9
1737629	1763725	26096	IslandPath-DIMOB	QEG45385.1		FVP19_08215	1745280	1745609	1	head-tail adaptor protein	GI9
1737629	1763725	26096	IslandPath-DIMOB	QEG45386.1		FVP19_08220	1745599	1746072	1	hypothetical protein	GI9
1737629	1763725	26096	IslandPath-DIMOB	QEG45387.1		FVP19_08225	1746078	1746419	1	DUF3168 domain-containing protein	GI9
1737629	1763725	26096	IslandPath-DIMOB	QEG45388.1		FVP19_08230	1746429	1747094	1	hypothetical protein	GI9
1737629	1763725	26096	IslandPath-DIMOB	QEG45389.1		FVP19_08235	1747159	1747575	1	hypothetical protein	GI9
1737629	1763725	26096	IslandPath-DIMOB	QEG45390.1		FVP19_08240	1747572	1747850	1	DUF4035 domain-containing protein	GI9
1737629	1763725	26096	IslandPath-DIMOB	QEG45391.1		FVP19_08245	1747875	1748066	-1	YqaE/Pmp3 family membrane protein	GI9
1737629	1763725	26096	IslandPath-DIMOB	QEG45392.1		FVP19_08250	1748193	1751468	1	phage tail tape measure protein	GI9
1737629	1763725	26096	IslandPath-DIMOB	QEG45393.1		FVP19_08255	1751469	1752065	1	hypothetical protein	GI9
1737629	1763725	26096	IslandPath-DIMOB	QEG45394.1		FVP19_08260	1752065	1752646	1	hypothetical protein	GI9
1737629	1763725	26096	IslandPath-DIMOB	QEG45395.1		FVP19_08265	1752658	1752963	1	hypothetical protein	GI9
1737629	1763725	26096	IslandPath-DIMOB	QEG45396.1		FVP19_08270	1752995	1753393	1	hypothetical protein	GI9
1737629	1763725	26096	IslandPath-DIMOB			FVP19_08275	1753393	1756935	1	DUF1983 domain-containing protein	GI9
1737629	1763725	26096	IslandPath-DIMOB	QEG45397.1		FVP19_08280	1757108	1757440	1	hypothetical protein	GI9
1737629	1763725	26096	IslandPath-DIMOB	QEG45398.1		FVP19_08285	1757440	1758126	1	hypothetical protein	GI9
1737629	1763725	26096	IslandPath-DIMOB	QEG45399.1		FVP19_08290	1758123	1758389	1	hypothetical protein	GI9
1737629	1763725	26096	IslandPath-DIMOB	QEG45400.1		FVP19_08295	1758406	1758666	1	hypothetical protein	GI9
1737629	1763725	26096	IslandPath-DIMOB			FVP19_08300	1758755	1759347	1	hypothetical protein	GI9
1737629	1763725	26096	IslandPath-DIMOB	QEG45401.1		FVP19_08305	1759370	1759675	-1	helix-turn-helix transcriptional regulator	GI9
1737629	1763725	26096	IslandPath-DIMOB	QEG45402.1		FVP19_08310	1760641	1762044	1	DUF560 domain-containing protein	GI9
1737629	1763725	26096	IslandPath-DIMOB			FVP19_08315	1762176	1762364	1	hypothetical protein	GI9
1737629	1763725	26096	IslandPath-DIMOB			FVP19_08320	1763225	1763376	-1	integrase	GI9
1737629	1763725	26096	IslandPath-DIMOB	QEG45403.1		FVP19_08325	1763561	1763725	1	isocitrate dehydrogenase	GI9
2074698	2092778	18080	IslandPick	QEG45685.1		FVP19_09820	2074831	2075013	1	hypothetical protein	GI10
2074698	2092778	18080	IslandPick	QEG45686.1		FVP19_09825	2075373	2075660	1	hypothetical protein	GI10
2074698	2092778	18080	IslandPick	QEG45687.1		FVP19_09830	2075721	2076941	-1	type II secretion system protein GspD	GI10
2074698	2092778	18080	IslandPick	QEG45688.1		FVP19_09835	2076938	2077993	-1	hypothetical protein	GI10
2074698	2092778	18080	IslandPick	QEG45689.1		FVP19_09840	2078009	2078296	-1	DUF2523 domain-containing protein	GI10
2074698	2092778	18080	IslandPick	QEG45690.1		FVP19_09845	2078300	2079751	-1	hypothetical protein	GI10
2074698	2092778	18080	IslandPick	QEG45691.1		FVP19_09850	2079843	2080082	-1	hypothetical protein	GI10
2074698	2092778	18080	IslandPick	QEG45692.1		FVP19_09855	2080330	2080602	-1	V protein	GI10
2074698	2092778	18080	IslandPick	QEG45693.1		FVP19_09860	2080617	2081744	-1	replication initiation protein	GI10
2074698	2092778	18080	IslandPick	QEG45694.1		FVP19_09865	2081737	2081931	-1	hypothetical protein	GI10
2074698	2092778	18080	IslandPick	QEG45695.1		FVP19_09870	2082474	2082662	1	hypothetical protein	GI10
2074698	2092778	18080	IslandPick	QEG45696.1		FVP19_09875	2082778	2083611	1	hypothetical protein	GI10
2074698	2092778	18080	IslandPick	QEG45697.1		FVP19_09880	2083871	2084053	1	hypothetical protein	GI10
2074698	2092778	18080	IslandPick	QEG45698.1		FVP19_09885	2084413	2084700	1	hypothetical protein	GI10
2074698	2092778	18080	IslandPick	QEG45699.1		FVP19_09890	2084761	2085981	-1	type II secretion system protein GspD	GI10
2074698	2092778	18080	IslandPick	QEG45700.1		FVP19_09895	2085978	2087033	-1	hypothetical protein	GI10
2074698	2092778	18080	IslandPick	QEG45701.1		FVP19_09900	2087049	2087336	-1	DUF2523 domain-containing protein	GI10
2074698	2092778	18080	IslandPick	QEG45702.1		FVP19_09905	2087340	2088791	-1	hypothetical protein	GI10
2074698	2092778	18080	IslandPick	QEG45703.1		FVP19_09910	2088883	2089122	-1	hypothetical protein	GI10
2074698	2092778	18080	IslandPick	QEG45704.1		FVP19_09915	2089370	2089642	-1	V protein	GI10
2074698	2092778	18080	IslandPick	QEG45705.1		FVP19_09920	2089657	2090784	-1	replication initiation protein	GI10
2074698	2092778	18080	IslandPick	QEG45706.1		FVP19_09925	2090777	2090971	-1	hypothetical protein	GI10
2074698	2092778	18080	IslandPick	QEG45707.1		FVP19_09930	2091514	2091702	1	hypothetical protein	GI10
2074698	2092778	18080	IslandPick	QEG45708.1		FVP19_09935	2091818	2092651	1	hypothetical protein	GI10
2561151	2621877	60726	IslandPath-DIMOB	QEG46126.1		FVP19_12175	2563348	2564052	-1	IS6-like element IS26 family transposase	GI1
2561151	2621877	60726	IslandPath-DIMOB			FVP19_12180	2564117	2564497	1	transposase family protein	GI1
2561151	2621877	60726	IslandPath-DIMOB	QEG46127.1		FVP19_12185	2564823	2565389	1	recombinase family protein	GI1
2561151	2621877	60726	IslandPath-DIMOB	QEG46128.1		FVP19_12190	2565595	2566431	-1	aminoglycoside O-phosphotransferase APH(6)-Id	GI1
2561151	2621877	60726	IslandPath-DIMOB	QEG46129.1	aph(3'')-I	FVP19_12195	2566431	2567234	-1	aminoglycoside O-phosphotransferase APH(3'')-Ib	GI1
2561151	2621877	60726	IslandPath-DIMOB	QEG46130.1		FVP19_12200	2567334	2568478	-1	IS3 family transposase	GI1
2561151	2621877	60726	IslandPath-DIMOB	QEG46131.1		FVP19_12205	2568585	2569199	-1	recombinase family protein	GI1
2561151	2621877	60726	IslandPath-DIMOB			FVP19_12210	2569325	2570381	1	DUF4158 domain-containing protein	GI1
2561151	2621877	60726	IslandPath-DIMOB	QEG46132.1		FVP19_12215	2570435	2571139	-1	IS6-like element IS26 family transposase	GI1
2561151	2621877	60726	IslandPath-DIMOB			FVP19_12220	2571269	2572085	1	aminoglycoside O-phosphotransferase APH(3')-Ia	GI1
2561151	2621877	60726	IslandPath-DIMOB	QEG46133.1		FVP19_12225	2572239	2572418	-1	hypothetical protein	GI1
2561151	2621877	60726	IslandPath-DIMOB	QEG46134.1		FVP19_12230	2572510	2573214	-1	IS6-like element IS26 family transposase	GI1
2561151	2621877	60726	IslandPath-DIMOB	QEG47451.1		FVP19_12235	2573328	2574104	1	aminoglycoside N-acetyltransferase AAC(3)-IV	GI1
2561151	2621877	60726	IslandPath-DIMOB	QEG46135.1		FVP19_12240	2574125	2574346	1	hypothetical protein	GI1
2561151	2621877	60726	IslandPath-DIMOB	QEG46136.1	aph(4)-Ia	FVP19_12245	2574333	2575358	1	aminoglycoside O-phosphotransferase APH(4)-Ia	GI1
2561151	2621877	60726	IslandPath-DIMOB			FVP19_12250	2575364	2575729	1	AAC(3) family N-acetyltransferase	GI1
2561151	2621877	60726	IslandPath-DIMOB	QEG46137.1		FVP19_12255	2575780	2576532	-1	IS6 family transposase	GI1
2561151	2621877	60726	IslandPath-DIMOB			FVP19_12260	2576618	2578117	1	Tn3 family transposase	GI1
2561151	2621877	60726	IslandPath-DIMOB			FVP19_12265	2578175	2578252	-1	transcriptional regulator	GI1
2561151	2621877	60726	IslandPath-DIMOB	QEG46138.1	sul2	FVP19_12270	2578276	2579091	1	sulfonamide-resistant dihydropteroate synthase Sul2	GI1
2561151	2621877	60726	IslandPath-DIMOB	QEG46139.1		FVP19_12275	2579178	2579480	1	phosphoglucosamine mutase	GI1
2561151	2621877	60726	IslandPath-DIMOB	QEG46140.1		FVP19_12280	2579374	2579625	-1	hypothetical protein	GI1
2561151	2621877	60726	IslandPath-DIMOB	QEG47452.1		FVP19_12285	2579656	2580792	-1	IS91 family transposase	GI1
2561151	2621877	60726	IslandPath-DIMOB			FVP19_12290	2581020	2581325	1	heteromeric transposase endonuclease subunit TnsA	GI1
2561151	2621877	60726	IslandPath-DIMOB	QEG46141.1	aadA	FVP19_12295	2581416	2582204	1	AadA family aminoglycoside 3''-O-nucleotidyltransferase	GI1
2561151	2621877	60726	IslandPath-DIMOB	QEG46142.1		FVP19_12300	2582628	2582873	-1	hypothetical protein	GI1
2561151	2621877	60726	IslandPath-DIMOB	QEG46143.1	lnuG	FVP19_12305	2582996	2583799	-1	lincosamide nucleotidyltransferase Lnu(G)	GI1
2561151	2621877	60726	IslandPath-DIMOB	QEG46144.1		FVP19_12310	2584117	2584494	-1	transposase	GI1
2561151	2621877	60726	IslandPath-DIMOB			FVP19_12315	2584495	2585241	-1	phage integrase family protein	GI1
2561151	2621877	60726	IslandPath-DIMOB			FVP19_12320	2585631	2585954	-1	IS91 family transposase	GI1
2561151	2621877	60726	IslandPath-DIMOB	QEG46145.1		FVP19_12325	2586066	2586371	-1	LysR family transcriptional regulator	GI1
2561151	2621877	60726	IslandPath-DIMOB	QEG46146.1	floR	FVP19_12330	2586399	2587613	-1	chloramphenicol/florfenicol efflux MFS transporter FloR	GI1
2561151	2621877	60726	IslandPath-DIMOB	QEG46147.1		FVP19_12335	2587830	2588714	-1	DUF3363 domain-containing protein	GI1
2561151	2621877	60726	IslandPath-DIMOB			FVP19_12340	2588745	2589575	-1	IS91-like element ISVsa3 family transposase	GI1
2561151	2621877	60726	IslandPath-DIMOB	QEG46148.1		FVP19_12345	2589639	2590343	1	IS6-like element IS1006 family transposase	GI1
2561151	2621877	60726	IslandPath-DIMOB	QEG46149.1		FVP19_12350	2590428	2590865	-1	hypothetical protein	GI1
2561151	2621877	60726	IslandPath-DIMOB	QEG46150.1		FVP19_12355	2590916	2593834	-1	AAA family ATPase	GI1
2561151	2621877	60726	IslandPath-DIMOB	QEG46151.1		FVP19_12360	2594290	2594820	1	conjugal transfer protein TraD	GI1
2561151	2621877	60726	IslandPath-DIMOB	QEG46152.1		FVP19_12365	2595053	2595463	-1	hypothetical protein	GI1
2561151	2621877	60726	IslandPath-DIMOB	QEG46153.1		FVP19_12370	2595679	2596101	-1	hypothetical protein	GI1
2561151	2621877	60726	IslandPath-DIMOB	QEG46154.1		FVP19_12375	2596243	2597079	-1	aminoglycoside O-phosphotransferase APH(6)-Id	GI1
2561151	2621877	60726	IslandPath-DIMOB	QEG46155.1	aph(3'')-I	FVP19_12380	2597079	2597882	-1	aminoglycoside O-phosphotransferase APH(3'')-Ib	GI1
2561151	2621877	60726	IslandPath-DIMOB	QEG47453.1		FVP19_12385	2598115	2598399	1	mobilization protein	GI1
2561151	2621877	60726	IslandPath-DIMOB	QEG46156.1		FVP19_12390	2598400	2598630	-1	hypothetical protein	GI1
2561151	2621877	60726	IslandPath-DIMOB			FVP19_12395	2598627	2598725	-1	replication initiation protein	GI1
2561151	2621877	60726	IslandPath-DIMOB	QEG46157.1		FVP19_12400	2598734	2599744	-1	IS30 family transposase	GI1
2561151	2621877	60726	IslandPath-DIMOB			FVP19_12405	2599816	2600196	-1	replication initiation protein	GI1
2561151	2621877	60726	IslandPath-DIMOB	QEG46158.1		FVP19_12410	2600284	2601428	-1	IS3-like element ISAba14 family transposase	GI1
2561151	2621877	60726	IslandPath-DIMOB	QEG47454.1		FVP19_12415	2601465	2601881	1	hypothetical protein	GI1
2561151	2621877	60726	IslandPath-DIMOB			FVP19_12420	2601899	2602558	1	ATP-binding protein	GI1
2561151	2621877	60726	IslandPath-DIMOB	QEG46159.1		FVP19_12425	2602663	2603484	-1	carbapenem-hydrolyzing class D beta-lactamase OXA-23	GI1
2561151	2621877	60726	IslandPath-DIMOB	QEG46160.1		FVP19_12430	2603583	2604673	1	IS4 family transposase ISAba1	GI1
2561151	2621877	60726	IslandPath-DIMOB	QEG46161.1		FVP19_12435	2604736	2605350	-1	recombinase family protein	GI1
2561151	2621877	60726	IslandPath-DIMOB			FVP19_12440	2605476	2606530	1	DUF4158 domain-containing protein	GI1
2561151	2621877	60726	IslandPath-DIMOB			FVP19_12445	2606585	2607288	-1	IS6-like element IS26 family transposase	GI1
2561151	2621877	60726	IslandPath-DIMOB	QEG46162.1		FVP19_12450	2607420	2608235	1	aminoglycoside O-phosphotransferase APH(3')-Ia	GI1
2561151	2621877	60726	IslandPath-DIMOB			FVP19_12455	2608324	2608401	-1	integrase	GI1
2561151	2621877	60726	IslandPath-DIMOB	QEG46163.1		FVP19_12460	2608392	2609096	1	IS6-like element IS26 family transposase	GI1
2561151	2621877	60726	IslandPath-DIMOB			FVP19_12465	2609042	2609155	-1	AraC family transcriptional regulator	GI1
2561151	2621877	60726	IslandPath-DIMOB	QEG46164.1		FVP19_12470	2609102	2609464	1	helix-turn-helix domain-containing protein	GI1
2561151	2621877	60726	IslandPath-DIMOB	QEG46165.1		FVP19_12475	2609642	2610502	1	aminoglycoside N-acetyltransferase AAC(3)-IIa	GI1
2561151	2621877	60726	IslandPath-DIMOB	QEG46166.1		FVP19_12480	2610515	2611057	1	ATP-binding protein	GI1
2561151	2621877	60726	IslandPath-DIMOB	QEG46167.1		FVP19_12485	2611639	2611830	1	hypothetical protein	GI1
2561151	2621877	60726	IslandPath-DIMOB	QEG46168.1		FVP19_12490	2611994	2612179	-1	hypothetical protein	GI1
2561151	2621877	60726	IslandPath-DIMOB	QEG46169.1		FVP19_12495	2612452	2613003	-1	hypothetical protein	GI1
2561151	2621877	60726	IslandPath-DIMOB	QEG46170.1		FVP19_12500	2613071	2613831	-1	IS5-like element ISKpn12 family transposase	GI1
2561151	2621877	60726	IslandPath-DIMOB			FVP19_12505	2614120	2615592	-1	Tn3 family transposase	GI1
2561151	2621877	60726	IslandPath-DIMOB			FVP19_12510	2615551	2615700	1	metal-dependent hydrolase	GI1
2561151	2621877	60726	IslandPath-DIMOB	QEG46171.1		FVP19_12515	2615646	2616350	-1	IS6-like element IS26 family transposase	GI1
2561151	2621877	60726	IslandPath-DIMOB	QEG46172.1		FVP19_12520	2616480	2617295	1	aminoglycoside O-phosphotransferase APH(3')-Ia	GI1
2561151	2621877	60726	IslandPath-DIMOB	QEG46173.1		FVP19_12525	2617449	2617628	-1	hypothetical protein	GI1
2561151	2621877	60726	IslandPath-DIMOB	QEG46174.1		FVP19_12530	2617720	2618424	-1	IS6-like element IS26 family transposase	GI1
3087019	3099524	12505	IslandPath-DIMOB	QEG46555.1		FVP19_14595	3087019	3087690	-1	hypothetical protein	GI2
3087019	3099524	12505	IslandPath-DIMOB	QEG46556.1		FVP19_14600	3088093	3088788	1	type 1 fimbrial protein	GI2
3087019	3099524	12505	IslandPath-DIMOB	QEG46557.1		FVP19_14605	3089057	3089200	1	AlpA family phage regulatory protein	GI2
3087019	3099524	12505	IslandPath-DIMOB	QEG46558.1		FVP19_14610	3089735	3090403	-1	hypothetical protein	GI2
3087019	3099524	12505	IslandPath-DIMOB	QEG46559.1		FVP19_14615	3090396	3090917	-1	DUF4065 domain-containing protein	GI2
3087019	3099524	12505	IslandPath-DIMOB	QEG46560.1		FVP19_14620	3091364	3091651	-1	hypothetical protein	GI2
3087019	3099524	12505	IslandPath-DIMOB	QEG46561.1		FVP19_14625	3092305	3092493	-1	hypothetical protein	GI2
3087019	3099524	12505	IslandPath-DIMOB	QEG46562.1		FVP19_14630	3093305	3093733	1	hypothetical protein	GI2
3087019	3099524	12505	IslandPath-DIMOB	QEG46563.1		FVP19_14635	3093730	3094701	-1	Abi family protein	GI2
3087019	3099524	12505	IslandPath-DIMOB	QEG46564.1		FVP19_14640	3095498	3095866	-1	HK97 gp10 family phage protein	GI2
3087019	3099524	12505	IslandPath-DIMOB	QEG46565.1		FVP19_14645	3095933	3099166	-1	tape measure protein	GI2
3087019	3099524	12505	IslandPath-DIMOB	QEG46566.1		FVP19_14650	3099183	3099524	-1	hypothetical protein	GI2
3415756	3503701	87945	IslandPath-DIMOB	QEG46824.1	prfC	FVP19_16045	3415756	3417345	-1	peptide chain release factor 3	GI3
3415756	3503701	87945	IslandPath-DIMOB	QEG46825.1		FVP19_16050	3417602	3418249	-1	LexA family transcriptional regulator	GI3
3415756	3503701	87945	IslandPath-DIMOB	QEG46826.1		FVP19_16055	3418367	3418618	1	helix-turn-helix domain-containing protein	GI3
3415756	3503701	87945	IslandPath-DIMOB	QEG46827.1		FVP19_16060	3418674	3419543	1	hypothetical protein	GI3
3415756	3503701	87945	IslandPath-DIMOB	QEG46828.1		FVP19_16065	3419530	3420192	1	hypothetical protein	GI3
3415756	3503701	87945	IslandPath-DIMOB	QEG46829.1		FVP19_16070	3420179	3420727	1	lytic transglycosylase domain-containing protein	GI3
3415756	3503701	87945	IslandPath-DIMOB	QEG46830.1		FVP19_16075	3420724	3421023	1	transcriptional regulator	GI3
3415756	3503701	87945	IslandPath-DIMOB	QEG46831.1		FVP19_16080	3421020	3421553	1	transcriptional regulator	GI3
3415756	3503701	87945	IslandPath-DIMOB	QEG46832.1		FVP19_16085	3421608	3422039	1	hypothetical protein	GI3
3415756	3503701	87945	IslandPath-DIMOB	QEG46833.1		FVP19_16090	3422072	3425641	-1	conjugal transfer protein TraG	GI3
3415756	3503701	87945	IslandPath-DIMOB	QEG46834.1		FVP19_16095	3425645	3427033	-1	conjugal transfer protein TraH	GI3
3415756	3503701	87945	IslandPath-DIMOB	QEG46835.1		FVP19_16100	3427036	3427980	-1	thioredoxin family protein	GI3
3415756	3503701	87945	IslandPath-DIMOB	QEG46836.1		FVP19_16105	3428221	3429648	-1	restriction endonuclease	GI3
3415756	3503701	87945	IslandPath-DIMOB	QEG46837.1		FVP19_16110	3429652	3431295	-1	AAA domain-containing protein	GI3
3415756	3503701	87945	IslandPath-DIMOB	QEG46838.1		FVP19_16115	3431315	3432067	-1	hypothetical protein	GI3
3415756	3503701	87945	IslandPath-DIMOB	QEG46839.1		FVP19_16120	3432157	3433230	-1	DNA primase	GI3
3415756	3503701	87945	IslandPath-DIMOB	QEG46840.1		FVP19_16125	3433321	3433662	-1	plasmid-related protein	GI3
3415756	3503701	87945	IslandPath-DIMOB	QEG46841.1	radC	FVP19_16130	3433662	3434159	-1	DNA repair protein RadC	GI3
3415756	3503701	87945	IslandPath-DIMOB	QEG46842.1		FVP19_16135	3434243	3435898	-1	VWA domain-containing protein	GI3
3415756	3503701	87945	IslandPath-DIMOB	QEG46843.1		FVP19_16140	3435968	3436408	-1	hypothetical protein	GI3
3415756	3503701	87945	IslandPath-DIMOB	QEG46844.1		FVP19_16145	3436470	3437423	-1	DUF3150 domain-containing protein	GI3
3415756	3503701	87945	IslandPath-DIMOB	QEG46845.1		FVP19_16150	3437522	3438289	-1	hypothetical protein	GI3
3415756	3503701	87945	IslandPath-DIMOB	QEG46846.1		FVP19_16155	3438289	3439248	-1	AAA domain-containing protein	GI3
3415756	3503701	87945	IslandPath-DIMOB	QEG46847.1		FVP19_16160	3439458	3440474	-1	endonuclease	GI3
3415756	3503701	87945	IslandPath-DIMOB	QEG46848.1	bet	FVP19_16165	3440762	3441580	-1	phage recombination protein Bet	GI3
3415756	3503701	87945	IslandPath-DIMOB	QEG46849.1	ssb	FVP19_16170	3441660	3442079	-1	single-stranded DNA-binding protein	GI3
3415756	3503701	87945	IslandPath-DIMOB	QEG46850.1		FVP19_16175	3442095	3442421	-1	plasmid-related protein	GI3
3415756	3503701	87945	IslandPath-DIMOB	QEG46851.1		FVP19_16180	3442787	3443389	1	hypothetical protein	GI3
3415756	3503701	87945	IslandPath-DIMOB	QEG46852.1		FVP19_16185	3443498	3444181	1	deoxyribonuclease I	GI3
3415756	3503701	87945	IslandPath-DIMOB	QEG46853.1		FVP19_16190	3444590	3446629	-1	DUF87 domain-containing protein	GI3
3415756	3503701	87945	IslandPath-DIMOB	QEG46854.1		FVP19_16195	3446626	3448044	-1	hypothetical protein	GI3
3415756	3503701	87945	IslandPath-DIMOB	QEG46855.1		FVP19_16200	3448503	3452195	-1	conjugal transfer protein TraN	GI3
3415756	3503701	87945	IslandPath-DIMOB	QEG46856.1		FVP19_16205	3452198	3453226	-1	conjugal transfer protein TraU	GI3
3415756	3503701	87945	IslandPath-DIMOB	QEG46857.1		FVP19_16210	3453210	3454334	-1	pilus assembly protein	GI3
3415756	3503701	87945	IslandPath-DIMOB	QEG47475.1		FVP19_16215	3454345	3454764	-1	S26 family signal peptidase	GI3
3415756	3503701	87945	IslandPath-DIMOB	QEG46858.1		FVP19_16220	3454841	3455188	-1	plasmid-related protein	GI3
3415756	3503701	87945	IslandPath-DIMOB	QEG46859.1	traC	FVP19_16225	3455181	3457580	-1	type IV secretion system protein TraC	GI3
3415756	3503701	87945	IslandPath-DIMOB	QEG46860.1		FVP19_16230	3457580	3458272	-1	DsbC family protein	GI3
3415756	3503701	87945	IslandPath-DIMOB	QEG46861.1		FVP19_16235	3458404	3459342	-1	nucleotidyl transferase AbiEii/AbiGii toxin family protein	GI3
3415756	3503701	87945	IslandPath-DIMOB	QEG46862.1		FVP19_16240	3459335	3460126	-1	hypothetical protein	GI3
3415756	3503701	87945	IslandPath-DIMOB	QEG46863.1		FVP19_16245	3460347	3460733	-1	hypothetical protein	GI3
3415756	3503701	87945	IslandPath-DIMOB	QEG46864.1	traV	FVP19_16250	3460730	3461302	-1	type IV conjugative transfer system lipoprotein TraV	GI3
3415756	3503701	87945	IslandPath-DIMOB	QEG46865.1		FVP19_16255	3461377	3462666	-1	conjugal transfer protein TraB	GI3
3415756	3503701	87945	IslandPath-DIMOB	QEG47476.1		FVP19_16260	3462669	3463565	-1	hypothetical protein	GI3
3415756	3503701	87945	IslandPath-DIMOB	QEG46866.1		FVP19_16265	3463549	3464175	-1	pilus assembly protein	GI3
3415756	3503701	87945	IslandPath-DIMOB	QEG46867.1	traL	FVP19_16270	3464172	3464453	-1	type IV conjugative transfer system protein TraL	GI3
3415756	3503701	87945	IslandPath-DIMOB	QEG46868.1		FVP19_16275	3464489	3464728	1	hypothetical protein	GI3
3415756	3503701	87945	IslandPath-DIMOB	QEG46869.1		FVP19_16280	3464742	3465329	1	plasmid-related protein	GI3
3415756	3503701	87945	IslandPath-DIMOB	QEG46870.1		FVP19_16285	3465356	3465991	-1	DUF4400 domain-containing protein	GI3
3415756	3503701	87945	IslandPath-DIMOB	QEG46871.1		FVP19_16290	3465978	3466538	-1	conjugative transfer protein	GI3
3415756	3503701	87945	IslandPath-DIMOB	QEG46872.1	traD	FVP19_16295	3466548	3468368	-1	conjugative transfer system coupling protein TraD	GI3
3415756	3503701	87945	IslandPath-DIMOB	QEG46873.1		FVP19_16300	3468417	3470567	-1	phosphohydrolase	GI3
3415756	3503701	87945	IslandPath-DIMOB	QEG46874.1		FVP19_16305	3470722	3473373	-1	AAA family ATPase	GI3
3415756	3503701	87945	IslandPath-DIMOB	QEG47477.1	brxL	FVP19_16310	3473417	3475447	-1	protease Lon-related BREX system protein BrxL	GI3
3415756	3503701	87945	IslandPath-DIMOB	QEG46875.1	pglZ	FVP19_16315	3475670	3478339	-1	BREX-1 system phosphatase PglZ type A	GI3
3415756	3503701	87945	IslandPath-DIMOB	QEG46876.1	pglX	FVP19_16320	3478339	3481980	-1	BREX-1 system adenine-specific DNA-methyltransferase PglX	GI3
3415756	3503701	87945	IslandPath-DIMOB	QEG46877.1	brxC	FVP19_16325	3482137	3485814	-1	BREX system P-loop protein BrxC	GI3
3415756	3503701	87945	IslandPath-DIMOB	QEG46878.1		FVP19_16330	3485833	3486417	-1	DUF1788 domain-containing protein	GI3
3415756	3503701	87945	IslandPath-DIMOB	QEG46879.1		FVP19_16335	3486414	3487013	-1	DUF1819 family protein	GI3
3415756	3503701	87945	IslandPath-DIMOB	QEG46880.1		FVP19_16340	3487023	3487910	-1	WYL domain-containing protein	GI3
3415756	3503701	87945	IslandPath-DIMOB	QEG46881.1		FVP19_16345	3488018	3488332	-1	hypothetical protein	GI3
3415756	3503701	87945	IslandPath-DIMOB	QEG46882.1		FVP19_16350	3488406	3489314	-1	DNA polymerase III subunit epsilon	GI3
3415756	3503701	87945	IslandPath-DIMOB	QEG46883.1	umuD	FVP19_16355	3489954	3490403	1	translesion error-prone DNA polymerase V autoproteolytic subunit	GI3
3415756	3503701	87945	IslandPath-DIMOB	QEG46884.1	umuC	FVP19_16360	3490411	3491679	1	translesion error-prone DNA polymerase V subunit UmuC	GI3
3415756	3503701	87945	IslandPath-DIMOB	QEG46885.1		FVP19_16365	3491690	3492133	-1	hypothetical protein	GI3
3415756	3503701	87945	IslandPath-DIMOB	QEG46886.1		FVP19_16370	3492598	3493572	1	ParM/StbA family protein	GI3
3415756	3503701	87945	IslandPath-DIMOB	QEG46887.1		FVP19_16375	3493575	3493844	1	hypothetical protein	GI3
3415756	3503701	87945	IslandPath-DIMOB	QEG46888.1		FVP19_16380	3493846	3495087	1	integrase family protein	GI3
3415756	3503701	87945	IslandPath-DIMOB	QEG46889.1		FVP19_16385	3495104	3495298	-1	DNA-binding protein	GI3
3415756	3503701	87945	IslandPath-DIMOB	QEG46890.1		FVP19_16390	3495515	3496729	-1	type II toxin-antitoxin system HipA family toxin	GI3
3415756	3503701	87945	IslandPath-DIMOB	QEG46891.1		FVP19_16395	3496722	3497042	-1	helix-turn-helix transcriptional regulator	GI3
3415756	3503701	87945	IslandPath-DIMOB	QEG46892.1		FVP19_16400	3497807	3497899	-1	peptide chain release factor 3	GI3
3415756	3503701	87945	IslandPath-DIMOB			FVP19_16405	3498179	3498601	-1	LexA family transcriptional regulator	GI3
3415756	3503701	87945	IslandPath-DIMOB	QEG46893.1		FVP19_16410	3498659	3500086	-1	restriction endonuclease	GI3
3415756	3503701	87945	IslandPath-DIMOB	QEG46894.1		FVP19_16415	3500090	3501733	-1	AAA domain-containing protein	GI3
3415756	3503701	87945	IslandPath-DIMOB	QEG46895.1		FVP19_16420	3501753	3502106	-1	hypothetical protein	GI3
3415756	3503701	87945	IslandPath-DIMOB	QEG46896.1	rimI	FVP19_16425	3502876	3503322	-1	ribosomal-protein-alanine N-acetyltransferase	GI3
3415756	3503701	87945	IslandPath-DIMOB	QEG46897.1		FVP19_16430	3503291	3503701	-1	DNA polymerase III subunit psi	GI3
3553234	3598532	45298	IslandPath-DIMOB	QEG46936.1		FVP19_16645	3553234	3553872	1	NAD(P)H-binding protein	GI4
3553234	3598532	45298	IslandPath-DIMOB	QEG46937.1		FVP19_16650	3553981	3554325	-1	DUF4156 domain-containing protein	GI4
3553234	3598532	45298	IslandPath-DIMOB	QEG46938.1		FVP19_16655	3554694	3555167	1	hypothetical protein	GI4
3553234	3598532	45298	IslandPath-DIMOB	QEG46939.1	groL	FVP19_16660	3555265	3556911	-1	chaperonin GroEL	GI4
3553234	3598532	45298	IslandPath-DIMOB	QEG46940.1		FVP19_16665	3556964	3557257	-1	co-chaperone GroES	GI4
3553234	3598532	45298	IslandPath-DIMOB	QEG46941.1		FVP19_16670	3557427	3557933	-1	FxsA family protein	GI4
3553234	3598532	45298	IslandPath-DIMOB	QEG46942.1	aspA	FVP19_16675	3558306	3559730	1	aspartate ammonia-lyase	GI4
3553234	3598532	45298	IslandPath-DIMOB	QEG46943.1		FVP19_16680	3559889	3561214	1	anaerobic C4-dicarboxylate transporter	GI4
3553234	3598532	45298	IslandPath-DIMOB	QEG46944.1		FVP19_16685	3561407	3561979	1	transcriptional regulator	GI4
3553234	3598532	45298	IslandPath-DIMOB	QEG46945.1		FVP19_16695	3562583	3563653	-1	site-specific integrase	GI4
3553234	3598532	45298	IslandPath-DIMOB	QEG47482.1		FVP19_16700	3563669	3565261	-1	helicase	GI4
3553234	3598532	45298	IslandPath-DIMOB	QEG46946.1		FVP19_16705	3565437	3565763	-1	hypothetical protein	GI4
3553234	3598532	45298	IslandPath-DIMOB	QEG46947.1		FVP19_16710	3565907	3566908	-1	DUF1281 domain-containing protein	GI4
3553234	3598532	45298	IslandPath-DIMOB	QEG46948.1		FVP19_16715	3566993	3567292	-1	hypothetical protein	GI4
3553234	3598532	45298	IslandPath-DIMOB	QEG46949.1		FVP19_16720	3567302	3568276	-1	DUF1738 domain-containing protein	GI4
3553234	3598532	45298	IslandPath-DIMOB	QEG46950.1		FVP19_16725	3568429	3569076	-1	hypothetical protein	GI4
3553234	3598532	45298	IslandPath-DIMOB	QEG46951.1		FVP19_16730	3569076	3569588	-1	hypothetical protein	GI4
3553234	3598532	45298	IslandPath-DIMOB	QEG46952.1		FVP19_16735	3569699	3570055	-1	hypothetical protein	GI4
3553234	3598532	45298	IslandPath-DIMOB	QEG46953.1		FVP19_16740	3570152	3570574	-1	hypothetical protein	GI4
3553234	3598532	45298	IslandPath-DIMOB	QEG46954.1		FVP19_16745	3570741	3571058	-1	hypothetical protein	GI4
3553234	3598532	45298	IslandPath-DIMOB	QEG47483.1		FVP19_16750	3571140	3571415	-1	hypothetical protein	GI4
3553234	3598532	45298	IslandPath-DIMOB	QEG46955.1		FVP19_16755	3571465	3571659	-1	hypothetical protein	GI4
3553234	3598532	45298	IslandPath-DIMOB	QEG46956.1		FVP19_16760	3571851	3572462	-1	SGNH/GDSL hydrolase family protein	GI4
3553234	3598532	45298	IslandPath-DIMOB	QEG46957.1		FVP19_16765	3572470	3573378	-1	DNA-binding protein	GI4
3553234	3598532	45298	IslandPath-DIMOB	QEG46958.1		FVP19_16770	3574421	3574660	-1	hypothetical protein	GI4
3553234	3598532	45298	IslandPath-DIMOB	QEG46959.1		FVP19_16775	3574668	3574958	-1	hypothetical protein	GI4
3553234	3598532	45298	IslandPath-DIMOB	QEG46960.1		FVP19_16780	3575301	3575708	1	DUF3742 family protein	GI4
3553234	3598532	45298	IslandPath-DIMOB	QEG46961.1		FVP19_16785	3575751	3577265	-1	conjugal transfer protein TraG	GI4
3553234	3598532	45298	IslandPath-DIMOB	QEG46962.1		FVP19_16790	3577262	3577600	-1	hypothetical protein	GI4
3553234	3598532	45298	IslandPath-DIMOB	QEG46963.1		FVP19_16795	3577601	3579043	-1	integrating conjugative element protein	GI4
3553234	3598532	45298	IslandPath-DIMOB	QEG46964.1		FVP19_16800	3579058	3580032	-1	TIGR03756 family integrating conjugative element protein	GI4
3553234	3598532	45298	IslandPath-DIMOB	QEG46965.1		FVP19_16805	3580029	3580469	-1	TIGR03757 family integrating conjugative element protein	GI4
3553234	3598532	45298	IslandPath-DIMOB	QEG46966.1	taaP	FVP19_16810	3580548	3582773	-1	trimeric autotransporter adhesin TaaP	GI4
3553234	3598532	45298	IslandPath-DIMOB	QEG46967.1		FVP19_16815	3582868	3585735	-1	conjugative transfer ATPase	GI4
3553234	3598532	45298	IslandPath-DIMOB	QEG46968.1		FVP19_16820	3585735	3586172	-1	TIGR03751 family conjugal transfer lipoprotein	GI4
3553234	3598532	45298	IslandPath-DIMOB	QEG46969.1		FVP19_16825	3586169	3586654	-1	hypothetical protein	GI4
3553234	3598532	45298	IslandPath-DIMOB	QEG46970.1		FVP19_16830	3586651	3588180	-1	TIGR03752 family integrating conjugative element protein	GI4
3553234	3598532	45298	IslandPath-DIMOB	QEG46971.1		FVP19_16835	3588177	3589073	-1	TIGR03749 family integrating conjugative element protein	GI4
3553234	3598532	45298	IslandPath-DIMOB	QEG46972.1		FVP19_16840	3589070	3589714	-1	TIGR03746 family integrating conjugative element protein	GI4
3553234	3598532	45298	IslandPath-DIMOB	QEG46973.1		FVP19_16845	3589707	3590123	-1	TIGR03750 family conjugal transfer protein	GI4
3553234	3598532	45298	IslandPath-DIMOB	QEG46974.1		FVP19_16850	3590136	3590549	-1	TIGR03745 family integrating conjugative element membrane protein	GI4
3553234	3598532	45298	IslandPath-DIMOB	QEG46975.1		FVP19_16855	3590546	3590785	-1	TIGR03758 family integrating conjugative element protein	GI4
3553234	3598532	45298	IslandPath-DIMOB	QEG46976.1		FVP19_16860	3590782	3591108	-1	integrative conjugative element protein, RAQPRD family	GI4
3553234	3598532	45298	IslandPath-DIMOB	QEG46977.1		FVP19_16865	3591255	3591863	1	DUF2913 family protein	GI4
3553234	3598532	45298	IslandPath-DIMOB	QEG46978.1		FVP19_16870	3591951	3592700	-1	TIGR03747 family integrating conjugative element membrane protein	GI4
3553234	3598532	45298	IslandPath-DIMOB	QEG47484.1	traD	FVP19_16875	3592687	3594834	-1	type IV conjugative transfer system coupling protein TraD	GI4
3553234	3598532	45298	IslandPath-DIMOB	QEG46979.1		FVP19_16880	3594993	3595190	-1	hypothetical protein	GI4
3553234	3598532	45298	IslandPath-DIMOB	QEG46980.1		FVP19_16885	3595190	3595744	-1	integrating conjugative element protein	GI4
3553234	3598532	45298	IslandPath-DIMOB	QEG46981.1		FVP19_16890	3595734	3596372	-1	lytic transglycosylase domain-containing protein	GI4
3553234	3598532	45298	IslandPath-DIMOB	QEG46982.1		FVP19_16895	3596385	3597119	-1	TIGR03759 family integrating conjugative element protein	GI4
3553234	3598532	45298	IslandPath-DIMOB	QEG46983.1		FVP19_16900	3597133	3597873	-1	hypothetical protein	GI4
3553234	3598532	45298	IslandPath-DIMOB	QEG46984.1		FVP19_16905	3597870	3598532	-1	conjugal transfer protein	GI4
3640278	3661742	21464	IslandPath-DIMOB	QEG43863.1	sodA	FVP19_00005	1	4090308	-1	superoxide dismutase [Mn]	GI4
3640278	3661742	21464	IslandPath-DIMOB	QEG47004.1		FVP19_17055	3640278	3640469	-1	hypothetical protein	GI4
3640278	3661742	21464	IslandPath-DIMOB	QEG47005.1		FVP19_17060	3640686	3641597	-1	Rpn family recombination-promoting nuclease/putative transposase	GI4
3640278	3661742	21464	IslandPath-DIMOB	QEG47006.1		FVP19_17065	3641618	3642085	-1	DUF3577 domain-containing protein	GI4
3640278	3661742	21464	IslandPath-DIMOB	QEG47007.1		FVP19_17070	3642069	3642275	-1	hypothetical protein	GI4
3640278	3661742	21464	IslandPath-DIMOB	QEG47008.1		FVP19_17075	3642518	3642718	1	hypothetical protein	GI4
3640278	3661742	21464	IslandPath-DIMOB	QEG47009.1		FVP19_17080	3642969	3645023	-1	DNA topoisomerase III	GI4
3640278	3661742	21464	IslandPath-DIMOB	QEG47010.1		FVP19_17085	3645033	3645569	-1	hypothetical protein	GI4
3640278	3661742	21464	IslandPath-DIMOB	QEG47011.1		FVP19_17090	3645617	3646321	-1	TIGR03761 family integrating conjugative element protein	GI4
3640278	3661742	21464	IslandPath-DIMOB	QEG47012.1		FVP19_17095	3646604	3647122	1	ClbS/DfsB family four-helix bundle protein	GI4
3640278	3661742	21464	IslandPath-DIMOB	QEG47013.1		FVP19_17100	3647372	3648667	-1	helix-turn-helix domain-containing protein	GI4
3640278	3661742	21464	IslandPath-DIMOB	QEG47014.1		FVP19_17105	3648794	3649078	-1	hypothetical protein	GI4
3640278	3661742	21464	IslandPath-DIMOB	QEG47015.1		FVP19_17110	3649068	3649658	-1	DUF2857 domain-containing protein	GI4
3640278	3661742	21464	IslandPath-DIMOB			FVP19_17115	3649663	3650202	-1	hypothetical protein	GI4
3640278	3661742	21464	IslandPath-DIMOB	QEG47016.1		FVP19_17120	3650183	3651832	-1	chromosome partitioning protein ParB	GI4
3640278	3661742	21464	IslandPath-DIMOB	QEG47017.1	dnaB	FVP19_17125	3651847	3653199	-1	replicative DNA helicase	GI4
3640278	3661742	21464	IslandPath-DIMOB	QEG47018.1		FVP19_17130	3653411	3653842	1	hypothetical protein	GI4
3640278	3661742	21464	IslandPath-DIMOB	QEG47019.1		FVP19_17135	3653920	3654807	-1	ParA family protein	GI4
3640278	3661742	21464	IslandPath-DIMOB	QEG47020.1		FVP19_17140	3655213	3656190	-1	5'-nucleotidase	GI4
3640278	3661742	21464	IslandPath-DIMOB	QEG47487.1		FVP19_17145	3656400	3656543	-1	integrase	GI4
3640278	3661742	21464	IslandPath-DIMOB	QEG47021.1		FVP19_17150	3656572	3657759	-1	TPM domain-containing protein	GI4
3640278	3661742	21464	IslandPath-DIMOB	QEG47022.1		FVP19_17155	3657756	3658352	-1	LemA family protein	GI4
3640278	3661742	21464	IslandPath-DIMOB	QEG47023.1		FVP19_17160	3658831	3659460	1	ubiquinone biosynthesis protein UbiH	GI4
3640278	3661742	21464	IslandPath-DIMOB	QEG47024.1		FVP19_17165	3659547	3661742	1	hypothetical protein	GI4
