# Supplementary material for: A single Proteus mirabilis lineage from human and animal sources: a hidden reservoir of OXA-23 or OXA-58 carbapenemases in Enterobacterales
Source: Sci Rep. 2020 Jun 8;10:9160. doi: 10.1038/s41598-020-66161-z (PMC7280188; doi:10.1038/s41598-020-66161-z)
Supplement: Supplementary file 4 — Dataset3. [file 41598_2020_66161_MOESM4_ESM.xlsx]

## Sheet: Feuil1
	ACLE01.1/1-31507	AMGT01.1/1-31507	AMGU01.1/1-31507	ANBT01.1/1-31507	AORN01.1/1-31507	AOUC-001-CP015347/1-31507	AR_0029-CP029725/1-31507	AR_0059-CP020052/1-31507	AR_0155-CP021694/1-31507	AR_0156-CP021852/1-31507	AR_0159-CP021550/1-31507	AR379-CP029133/1-31507	BB2000-CP004022/1-31507	BC11-24-CP026571/1-31507	BFCK01.1/1-31507	BGKS01.1/1-31507	BGKT01.1/1-31507	BGKU01.1/1-31507	BGKV01.1/1-31507	BGKW01.1/1-31507	BGMB01.1/1-31507	CABEFQ01.1/1-31507	CCUG_70746-CP023273/1-31507	CYPM1-CP012674/1-31507	CYPV1-CP012675/1-31507	DEYS01.1/1-31507	FDAARGOS_60-CP026044/1-31507	FDAARGOS_67-CP026051/1-31507	FDAARGOS_80-CP026059/1-31507	FDAARGOS_81-CP026062/1-31507	FNAA01.1/1-31507	FOPN01.1/1-31507	GN2-CP026581/1-31507	HI4320-AM942759/1-31507	JOVJ01.1/1-31507	JSCB01.1/1-31507	JSUO01.1/1-31507	JSUP01.1/1-31507	JTAW02.1/1-31507	JUXK01.1/1-31507	JUXR01.1/1-31507	JUYT01.1/1-31507	JVEH01.1/1-31507	JVFU01.1/1-31507	JVHI01.1/1-31507	JVHK01.1/1-31507	JVHX01.1/1-31507	JVJQ01.1/1-31507	JVKD01.1/1-31507
ACLE01.1/1-31507	0	2453	2509	2429	2048	2422	2569	2238	2477	2561	2247	2558	3276	3512	2469	2473	2476	2478	2477	2473	3242	2429	3480	2414	2414	2558	2316	2571	2187	2537	2365	2547	2733	2326	2308	2503	3087	2581	2514	2492	1904	2513	2492	2492	2314	2314	2431	3231	2539
AMGT01.1/1-31507	2453	0	2270	2556	2455	2551	2392	2453	1874	2343	2578	2282	3127	3410	2575	1872	1875	1877	1876	1872	3105	2553	3430	2545	2545	2338	2492	2429	2529	2234	2532	2029	2475	2529	2486	2119	2975	2275	2241	2282	2522	2236	2282	2282	2493	2493	2328	3101	1986
AMGU01.1/1-31507	2509	2270	0	2581	2487	2584	2508	2529	2299	2423	2591	2392	3175	3428	2643	2295	2296	2300	2299	2297	3184	2587	3468	2574	2574	2418	2584	2379	2556	662	2554	2295	2480	2585	2578	2301	2969	2469	129	2376	2551	94	2376	2376	2544	2544	2349	3120	2325
ANBT01.1/1-31507	2429	2556	2581	0	2429	51	2617	2372	2430	2557	2244	2584	3245	3499	435	2430	2433	2435	2434	2430	3172	64	3451	49	45	2550	2381	2598	2307	2591	2232	2557	2696	2122	2373	2515	2998	2614	2566	2538	2396	2581	2538	2538	2489	2489	2507	3199	2450
AORN01.1/1-31507	2048	2455	2487	2429	0	2430	2546	2215	2450	2392	2245	2499	3176	3368	2506	2446	2449	2451	2450	2446	3163	2433	3365	2422	2422	2389	2263	2562	2316	2568	2305	2404	2599	2315	2255	2379	2959	2507	2492	2412	2177	2489	2412	2412	2217	2217	2429	3112	2411
AOUC-001-CP015347/1-31507	2422	2551	2584	51	2430	0	2608	2370	2421	2554	2239	2584	3268	3502	430	2423	2426	2426	2427	2423	3193	15	3446	42	38	2547	2382	2591	2298	2594	2227	2552	2685	2121	2374	2504	3019	2605	2569	2533	2395	2584	2533	2533	2488	2488	2500	3220	2429
AR_0029-CP029725/1-31507	2569	2392	2508	2617	2546	2608	0	2604	2413	2496	2653	2275	3231	3483	2655	2409	2410	2414	2413	2411	3165	2607	3516	2610	2610	2493	2576	2252	2671	2559	2635	2365	2515	2692	2566	2402	3056	2381	2499	2477	2592	2496	2477	2477	2619	2619	2565	3192	2477
AR_0059-CP020052/1-31507	2238	2453	2529	2372	2215	2370	2604	0	2397	2463	2304	2507	3229	3423	2466	2398	2401	2403	2402	2398	3168	2370	3472	2363	2363	2458	2332	2554	2244	2583	2335	2445	2607	2270	2322	2473	3028	2562	2522	2499	2189	2521	2499	2499	2368	2368	2494	3159	2484
AR_0155-CP021694/1-31507	2477	1874	2299	2430	2450	2421	2413	2397	0	2365	2568	2345	3187	3436	2460	32	39	39	38	36	3088	2423	3365	2416	2416	2358	2496	2447	2528	2293	2486	1896	2436	2523	2488	2029	2943	2318	2288	2289	2412	2291	2289	2289	2346	2346	2386	3111	2138
AR_0156-CP021852/1-31507	2561	2343	2423	2557	2392	2554	2496	2463	2365	0	2483	2425	3246	3472	2634	2363	2364	2368	2367	2365	3207	2555	3379	2552	2552	27	2537	2571	2587	2437	2485	2418	2621	2539	2531	2386	3030	2478	2408	2333	2518	2413	2333	2333	2438	2438	2424	3222	2330
AR_0159-CP021550/1-31507	2247	2578	2591	2244	2245	2239	2653	2304	2568	2483	0	2645	3249	3492	2342	2564	2567	2569	2568	2566	3260	2240	3494	2229	2229	2480	2458	2665	2262	2605	2197	2551	2747	2185	2452	2524	3029	2612	2594	2448	2286	2583	2448	2448	2419	2419	2467	3259	2488
AR379-CP029133/1-31507	2558	2282	2392	2584	2499	2584	2275	2507	2345	2425	2645	0	3200	3514	2643	2344	2345	2349	2348	2346	3166	2585	3505	2579	2579	2420	2557	2098	2568	2436	2633	2277	2529	2612	2547	2368	3050	2438	2373	2424	2623	2380	2424	2424	2566	2566	2550	3136	2355
BB2000-CP004022/1-31507	3276	3127	3175	3245	3176	3268	3231	3229	3187	3246	3249	3200	0	2598	3318	3189	3190	3194	3193	3191	1759	3271	3773	3264	3260	3239	3315	3219	3261	3163	3243	3146	2977	3249	3307	3108	2418	3201	3169	3221	3299	3159	3221	3221	3286	3286	3274	1617	3143
BC11-24-CP026571/1-31507	3512	3410	3428	3499	3368	3502	3483	3423	3436	3472	3492	3514	2598	0	3500	3438	3441	3443	3442	3440	2684	3501	3926	3499	3499	3467	3517	3422	3484	3438	3477	3364	3263	3409	3507	3367	2496	3472	3434	3445	3479	3428	3445	3445	3496	3496	3429	2601	3373
BFCK01.1/1-31507	2469	2575	2643	435	2506	430	2655	2466	2460	2634	2342	2643	3318	3500	0	2460	2463	2465	2464	2460	3259	443	3507	416	412	2627	2462	2663	2416	2643	2317	2593	2770	2230	2456	2574	3090	2666	2626	2582	2436	2643	2582	2582	2527	2527	2563	3291	2489
BGKS01.1/1-31507	2473	1872	2295	2430	2446	2423	2409	2398	32	2363	2564	2344	3189	3438	2460	0	19	17	18	14	3090	2425	3359	2416	2416	2356	2494	2445	2526	2287	2486	1892	2438	2521	2486	2025	2941	2316	2286	2287	2410	2287	2287	2287	2340	2340	2382	3113	2138
BGKT01.1/1-31507	2476	1875	2296	2433	2449	2426	2410	2401	39	2364	2567	2345	3190	3441	2463	19	0	24	23	21	3093	2428	3362	2419	2419	2357	2497	2448	2529	2288	2489	1893	2439	2524	2489	2026	2942	2317	2287	2288	2413	2288	2288	2288	2345	2345	2385	3114	2141
BGKU01.1/1-31507	2478	1877	2300	2435	2451	2426	2414	2403	39	2368	2569	2349	3194	3443	2465	17	24	0	23	19	3095	2430	3364	2421	2421	2361	2499	2450	2531	2292	2491	1897	2443	2526	2491	2030	2946	2321	2291	2292	2415	2292	2292	2292	2345	2345	2387	3118	2143
BGKV01.1/1-31507	2477	1876	2299	2434	2450	2427	2413	2402	38	2367	2568	2348	3193	3442	2464	18	23	23	0	20	3094	2429	3363	2420	2420	2360	2498	2449	2530	2291	2490	1896	2442	2525	2490	2029	2945	2320	2290	2291	2414	2291	2291	2291	2344	2344	2386	3117	2142
BGKW01.1/1-31507	2473	1872	2297	2430	2446	2423	2411	2398	36	2365	2566	2346	3191	3440	2460	14	21	19	20	0	3092	2425	3361	2416	2416	2358	2496	2447	2526	2289	2488	1894	2440	2523	2488	2027	2943	2316	2288	2289	2412	2289	2289	2289	2340	2340	2384	3115	2140
BGMB01.1/1-31507	3242	3105	3184	3172	3163	3193	3165	3168	3088	3207	3260	3166	1759	2684	3259	3090	3093	3095	3094	3092	0	3192	3716	3189	3189	3200	3234	3185	3210	3158	3186	3085	2885	3184	3226	3075	2377	3141	3181	3154	3244	3172	3154	3154	3236	3236	3226	1782	3115
CABEFQ01.1/1-31507	2429	2553	2587	64	2433	15	2607	2370	2423	2555	2240	2585	3271	3501	443	2425	2428	2430	2429	2425	3192	0	3451	55	51	2548	2385	2592	2305	2597	2232	2556	2684	2125	2377	2503	3016	2608	2572	2535	2400	2587	2535	2535	2490	2490	2503	3219	2430
CCUG_70746-CP023273/1-31507	3480	3430	3468	3451	3365	3446	3516	3472	3365	3379	3494	3505	3773	3926	3507	3359	3362	3364	3363	3361	3716	3451	0	3448	3448	3376	3430	3493	3471	3460	3455	3465	3594	3431	3422	3436	3646	3504	3449	3399	3448	3456	3399	3399	3510	3510	3458	3782	3397
CYPM1-CP012674/1-31507	2414	2545	2574	49	2422	42	2610	2363	2416	2552	2229	2579	3264	3499	416	2416	2419	2421	2420	2416	3189	55	3448	0	4	2545	2382	2589	2292	2584	2217	2546	2687	2113	2374	2508	3010	2611	2559	2529	2393	2574	2529	2529	2484	2484	2500	3214	2441
CYPV1-CP012675/1-31507	2414	2545	2574	45	2422	38	2610	2363	2416	2552	2229	2579	3260	3499	412	2416	2419	2421	2420	2416	3189	51	3448	4	0	2545	2384	2589	2294	2584	2217	2546	2687	2113	2376	2508	3010	2611	2559	2529	2389	2574	2529	2529	2484	2484	2500	3214	2441
DEYS01.1/1-31507	2558	2338	2418	2550	2389	2547	2493	2458	2358	27	2480	2420	3239	3467	2627	2356	2357	2361	2360	2358	3200	2548	3376	2545	2545	0	2534	2568	2584	2432	2482	2411	2616	2536	2528	2379	3023	2475	2403	2326	2513	2408	2326	2326	2435	2435	2421	3215	2327
FDAARGOS_60-CP026044/1-31507	2316	2492	2584	2381	2263	2382	2576	2332	2496	2537	2458	2557	3315	3517	2462	2494	2497	2499	2498	2496	3234	2385	3430	2382	2384	2534	0	2594	1994	2614	2415	2521	2709	2366	38	2472	3094	2589	2591	2493	2329	2580	2493	2493	2382	2382	2449	3257	2516
FDAARGOS_67-CP026051/1-31507	2571	2429	2379	2598	2562	2591	2252	2554	2447	2571	2665	2098	3219	3422	2663	2445	2448	2450	2449	2447	3185	2592	3493	2589	2589	2568	2594	0	2641	2471	2665	2386	2485	2604	2586	2398	3042	2411	2392	2463	2661	2389	2463	2463	2604	2604	2502	3142	2412
FDAARGOS_80-CP026059/1-31507	2187	2529	2556	2307	2316	2298	2671	2244	2528	2587	2262	2568	3261	3484	2416	2526	2529	2531	2530	2526	3210	2305	3471	2292	2294	2584	1994	2641	0	2576	2407	2558	2776	2371	1986	2497	3046	2538	2565	2452	2359	2558	2452	2452	2422	2422	2524	3232	2472
FDAARGOS_81-CP026062/1-31507	2537	2234	662	2591	2568	2594	2559	2583	2293	2437	2605	2436	3163	3438	2643	2287	2288	2292	2291	2289	3158	2597	3460	2584	2584	2432	2614	2471	2576	0	2562	2361	2529	2564	2608	2292	3000	2518	627	2430	2576	600	2430	2430	2579	2579	2362	3154	2322
FNAA01.1/1-31507	2365	2532	2554	2232	2305	2227	2635	2335	2486	2485	2197	2633	3243	3477	2317	2486	2489	2491	2490	2488	3186	2232	3455	2217	2217	2482	2415	2665	2407	2562	0	2579	2783	2120	2405	2497	3048	2660	2555	2510	2294	2550	2510	2510	2386	2386	2492	3188	2446
FOPN01.1/1-31507	2547	2029	2295	2557	2404	2552	2365	2445	1896	2418	2551	2277	3146	3364	2593	1892	1893	1897	1896	1894	3085	2556	3465	2546	2546	2411	2521	2386	2558	2361	2579	0	2501	2533	2513	2130	2929	2353	2290	2228	2546	2295	2228	2228	2516	2516	2392	3092	2196
GN2-CP026581/1-31507	2733	2475	2480	2696	2599	2685	2515	2607	2436	2621	2747	2529	2977	3263	2770	2438	2439	2443	2442	2440	2885	2684	3594	2687	2687	2616	2709	2485	2776	2529	2783	2501	0	2738	2701	2362	2894	2471	2468	2581	2685	2454	2581	2581	2767	2767	2577	2911	2472
HI4320-AM942759/1-31507	2326	2529	2585	2122	2315	2121	2692	2270	2523	2539	2185	2612	3249	3409	2230	2521	2524	2526	2525	2523	3184	2125	3431	2113	2113	2536	2366	2604	2371	2564	2120	2533	2738	0	2362	2579	2969	2620	2584	2473	2275	2577	2473	2473	2346	2346	2497	3206	2508
JOVJ01.1/1-31507	2308	2486	2578	2373	2255	2374	2566	2322	2488	2531	2452	2547	3307	3507	2456	2486	2489	2491	2490	2488	3226	2377	3422	2374	2376	2528	38	2586	1986	2608	2405	2513	2701	2362	0	2462	3086	2583	2585	2485	2325	2574	2485	2485	2374	2374	2443	3249	2508
JSCB01.1/1-31507	2503	2119	2301	2515	2379	2504	2402	2473	2029	2386	2524	2368	3108	3367	2574	2025	2026	2030	2029	2027	3075	2503	3436	2508	2508	2379	2472	2398	2497	2292	2497	2130	2362	2579	2462	0	2889	2297	2288	2276	2577	2283	2276	2276	2479	2479	2367	3053	2217
JSUO01.1/1-31507	3087	2975	2969	2998	2959	3019	3056	3028	2943	3030	3029	3050	2418	2496	3090	2941	2942	2946	2945	2943	2377	3016	3646	3010	3010	3023	3094	3042	3046	3000	3048	2929	2894	2969	3086	2889	0	3075	2989	3006	3030	2979	3006	3006	3048	3048	3038	2343	2934
JSUP01.1/1-31507	2581	2275	2469	2614	2507	2605	2381	2562	2318	2478	2612	2438	3201	3472	2666	2316	2317	2321	2320	2316	3141	2608	3504	2611	2611	2475	2589	2411	2538	2518	2660	2353	2471	2620	2583	2297	3075	0	2464	2372	2636	2460	2372	2372	2565	2565	2485	3155	2441
JTAW02.1/1-31507	2514	2241	129	2566	2492	2569	2499	2522	2288	2408	2594	2373	3169	3434	2626	2286	2287	2291	2290	2288	3181	2572	3449	2559	2559	2403	2591	2392	2565	627	2555	2290	2468	2584	2585	2288	2989	2464	0	2344	2534	57	2344	2344	2543	2543	2352	3119	2310
JUXK01.1/1-31507	2492	2282	2376	2538	2412	2533	2477	2499	2289	2333	2448	2424	3221	3445	2582	2287	2288	2292	2291	2289	3154	2535	3399	2529	2529	2326	2493	2463	2452	2430	2510	2228	2581	2473	2485	2276	3006	2372	2344	0	2534	2356	0	0	2502	2502	2322	3189	2258
JUXR01.1/1-31507	1904	2522	2551	2396	2177	2395	2592	2189	2412	2518	2286	2623	3299	3479	2436	2410	2413	2415	2414	2412	3244	2400	3448	2393	2389	2513	2329	2661	2359	2576	2294	2546	2685	2275	2325	2577	3030	2636	2534	2534	0	2547	2534	2534	2190	2190	2442	3243	2486
JUYT01.1/1-31507	2513	2236	94	2581	2489	2584	2496	2521	2291	2413	2583	2380	3159	3428	2643	2287	2288	2292	2291	2289	3172	2587	3456	2574	2574	2408	2580	2389	2558	600	2550	2295	2454	2577	2574	2283	2979	2460	57	2356	2547	0	2356	2356	2542	2542	2343	3112	2315
JVEH01.1/1-31507	2492	2282	2376	2538	2412	2533	2477	2499	2289	2333	2448	2424	3221	3445	2582	2287	2288	2292	2291	2289	3154	2535	3399	2529	2529	2326	2493	2463	2452	2430	2510	2228	2581	2473	2485	2276	3006	2372	2344	0	2534	2356	0	0	2502	2502	2322	3189	2258
JVFU01.1/1-31507	2492	2282	2376	2538	2412	2533	2477	2499	2289	2333	2448	2424	3221	3445	2582	2287	2288	2292	2291	2289	3154	2535	3399	2529	2529	2326	2493	2463	2452	2430	2510	2228	2581	2473	2485	2276	3006	2372	2344	0	2534	2356	0	0	2502	2502	2322	3189	2258
JVHI01.1/1-31507	2314	2493	2544	2489	2217	2488	2619	2368	2346	2438	2419	2566	3286	3496	2527	2340	2345	2345	2344	2340	3236	2490	3510	2484	2484	2435	2382	2604	2422	2579	2386	2516	2767	2346	2374	2479	3048	2565	2543	2502	2190	2542	2502	2502	0	0	2463	3253	2515
JVHK01.1/1-31507	2314	2493	2544	2489	2217	2488	2619	2368	2346	2438	2419	2566	3286	3496	2527	2340	2345	2345	2344	2340	3236	2490	3510	2484	2484	2435	2382	2604	2422	2579	2386	2516	2767	2346	2374	2479	3048	2565	2543	2502	2190	2542	2502	2502	0	0	2463	3253	2515
JVHX01.1/1-31507	2431	2328	2349	2507	2429	2500	2565	2494	2386	2424	2467	2550	3274	3429	2563	2382	2385	2387	2386	2384	3226	2503	3458	2500	2500	2421	2449	2502	2524	2362	2492	2392	2577	2497	2443	2367	3038	2485	2352	2322	2442	2343	2322	2322	2463	2463	0	3201	2346
JVJQ01.1/1-31507	3231	3101	3120	3199	3112	3220	3192	3159	3111	3222	3259	3136	1617	2601	3291	3113	3114	3118	3117	3115	1782	3219	3782	3214	3214	3215	3257	3142	3232	3154	3188	3092	2911	3206	3249	3053	2343	3155	3119	3189	3243	3112	3189	3189	3253	3253	3201	0	3094
JVKD01.1/1-31507	2539	1986	2325	2450	2411	2429	2477	2484	2138	2330	2488	2355	3143	3373	2489	2138	2141	2143	2142	2140	3115	2430	3397	2441	2441	2327	2516	2412	2472	2322	2446	2196	2472	2508	2508	2217	2934	2441	2310	2258	2486	2315	2258	2258	2515	2515	2346	3094	0
JVMQ01.1/1-31507	2256	2581	2656	2416	2240	2413	2674	2323	2562	2493	2156	2658	3347	3516	2514	2560	2563	2565	2564	2562	3281	2414	3475	2409	2409	2488	2381	2695	2342	2646	2307	2576	2847	2243	2373	2565	3083	2695	2647	2542	2253	2658	2542	2542	2402	2402	2522	3285	2538
JVOK01.1/1-31507	2584	2083	2327	2503	2459	2482	2480	2493	2147	2363	2537	2396	3172	3415	2550	2149	2152	2154	2153	2149	3135	2481	3437	2494	2494	2358	2543	2391	2505	2336	2481	2238	2462	2537	2535	2270	2967	2387	2336	2186	2519	2341	2186	2186	2538	2538	2359	3095	644
JVPB01.1/1-31507	2240	2457	2531	2374	2217	2372	2608	12	2399	2465	2308	2509	3231	3427	2468	2400	2403	2405	2404	2400	3172	2372	3472	2365	2365	2460	2334	2556	2246	2585	2339	2449	2611	2272	2324	2477	3032	2566	2524	2501	2191	2523	2501	2501	2370	2370	2496	3163	2486
JVTJ01.1/1-31507	2399	2546	2567	136	2425	131	2595	2374	2416	2559	2234	2564	3254	3491	399	2416	2419	2421	2420	2416	3193	144	3449	117	113	2552	2394	2573	2311	2577	2214	2536	2690	2109	2386	2499	3016	2604	2552	2517	2379	2567	2517	2517	2473	2473	2493	3213	2428
JVTO01.1/1-31507	2399	2546	2567	136	2425	131	2595	2374	2416	2559	2234	2564	3254	3491	399	2416	2419	2421	2420	2416	3193	144	3449	117	113	2552	2394	2573	2311	2577	2214	2536	2690	2109	2386	2499	3016	2604	2552	2517	2379	2567	2517	2517	2473	2473	2493	3213	2428
JVUE01.1/1-31507	3226	3129	3139	3178	3124	3197	3162	3188	3094	3195	3238	3170	1785	2647	3276	3096	3097	3101	3100	3098	914	3196	3746	3191	3191	3188	3273	3158	3221	3140	3214	3106	2956	3189	3265	3091	2372	3143	3137	3193	3263	3125	3193	3193	3223	3223	3211	1784	3121
JVUH01.1/1-31507	3231	3136	3148	3179	3125	3198	3169	3197	3099	3192	3245	3177	1796	2656	3275	3101	3102	3106	3105	3103	931	3195	3749	3192	3192	3185	3282	3169	3224	3147	3219	3109	2967	3196	3274	3100	2383	3146	3146	3194	3272	3134	3194	3194	3226	3226	3214	1801	3124
JVVD01.1/1-31507	3226	3129	3139	3178	3124	3197	3162	3188	3094	3195	3238	3170	1785	2647	3276	3096	3097	3101	3100	3098	914	3196	3746	3191	3191	3188	3273	3158	3221	3140	3214	3106	2956	3189	3265	3091	2372	3143	3137	3193	3263	3125	3193	3193	3223	3223	3211	1784	3121
JVWE01.1/1-31507	2636	2166	2464	2567	2512	2578	2508	2593	2059	2510	2618	2459	2998	3267	2653	2057	2058	2062	2061	2059	2960	2578	3420	2570	2570	2505	2612	2541	2573	2414	2637	2191	2517	2649	2602	2185	2910	2425	2432	2396	2635	2436	2396	2396	2582	2582	2554	2930	2282
JVXV01.1/1-31507	2074	2550	2617	2358	2158	2357	2675	2237	2491	2535	2116	2615	3285	3494	2444	2491	2492	2496	2495	2493	3228	2362	3469	2351	2351	2530	2337	2712	2302	2649	2270	2563	2738	2207	2331	2551	3064	2635	2626	2550	1314	2623	2550	2550	2272	2272	2538	3234	2490
JWAP01.1/1-31507	3226	3129	3139	3178	3124	3197	3162	3188	3094	3195	3238	3170	1785	2647	3276	3096	3097	3101	3100	3098	914	3196	3746	3191	3191	3188	3273	3158	3221	3140	3214	3106	2956	3189	3265	3091	2372	3143	3137	3193	3263	3125	3193	3193	3223	3223	3211	1784	3121
JWBG01.1/1-31507	2453	2148	2289	2514	2380	2513	2481	2467	2139	2413	2573	2413	3136	3379	2560	2141	2142	2146	2145	2143	3134	2514	3492	2507	2507	2406	2442	2444	2442	2301	2582	2080	2491	2530	2434	2171	2969	2358	2262	2342	2476	2267	2342	2342	2415	2415	2366	3097	2180
JWBY01.1/1-31507	2454	2147	2288	2513	2381	2512	2482	2468	2138	2414	2574	2414	3137	3380	2559	2140	2141	2145	2144	2142	3135	2513	3493	2506	2506	2407	2443	2445	2443	2300	2583	2081	2490	2531	2435	2170	2970	2359	2261	2343	2477	2266	2343	2343	2416	2416	2367	3098	2181
JWCS01.1/1-31507	2312	2488	2582	2377	2261	2378	2572	2330	2492	2535	2456	2555	3315	3513	2460	2490	2493	2495	2494	2492	3232	2381	3432	2378	2380	2532	46	2590	1992	2612	2417	2519	2709	2368	30	2470	3090	2585	2589	2493	2329	2578	2493	2493	2378	2378	2447	3255	2514
K1609-CP028522/1-31507	3202	3095	3123	3141	3083	3168	3159	3169	3088	3187	3235	3143	1615	2622	3224	3090	3091	3095	3094	3092	1767	3167	3728	3162	3158	3180	3256	3125	3227	3115	3158	3080	2902	3205	3248	3047	2365	3151	3117	3136	3213	3109	3136	3136	3265	3265	3174	1599	3102
K670-CP028356/1-31507	2579	2269	2429	2631	2520	2626	2076	2615	2318	2497	2654	2322	3258	3485	2674	2314	2315	2319	2318	2316	3214	2625	3504	2622	2622	2494	2537	1703	2617	2469	2621	2284	2514	2615	2529	2313	3062	2322	2426	2438	2687	2421	2438	2438	2652	2652	2485	3191	2321
LAGU01.1/1-31507	2311	2570	2611	1924	2359	1919	2686	2300	2599	2592	2170	2587	3326	3527	2047	2599	2602	2604	2603	2599	3258	1924	3473	1921	1917	2587	2323	2659	2296	2621	2240	2581	2818	2191	2317	2606	3094	2653	2613	2519	2264	2611	2519	2519	2396	2396	2539	3247	2525
LANL01.1/1-31507	3157	2986	2969	3027	3012	3042	3086	3012	3007	3084	3095	3047	2427	2500	3121	3009	3012	3014	3013	3011	2421	3041	3656	3038	3038	3079	3100	3028	3055	2977	3007	2975	2945	3006	3092	2931	1710	2992	2974	3031	3071	2967	3031	3031	3065	3065	3018	2368	2972
LDIU01.1/1-31507	6392	6222	6286	6426	6360	6429	6417	6315	6131	6380	6500	6247	6936	7201	6463	6131	6132	6136	6131	6131	6886	6420	7279	6417	6419	6377	6421	6404	6475	6336	6528	6123	6483	6446	6414	6277	6837	6425	6244	6220	6444	6283	6220	6220	6457	6457	6407	6881	6247
LGAY01.1/1-31507	2421	2550	2583	50	2429	1	2607	2369	2420	2553	2238	2583	3267	3501	429	2422	2425	2427	2426	2422	3192	14	3445	41	37	2546	2381	2590	2297	2593	2226	2551	2684	2120	2373	2503	3018	2604	2568	2532	2394	2583	2532	2532	2487	2487	2499	3219	2428
LGTA01.1/1-31507	2503	2294	2348	2492	2429	2485	2352	2497	2305	2365	2576	2420	3257	3482	2535	2305	2306	2310	2309	2305	3191	2484	3502	2485	2485	2362	2512	2479	2550	2355	2537	2261	2489	2577	2506	2322	3041	2438	2287	2281	2542	2300	2281	2281	2535	2535	2406	3191	2282
LNHT01.1/1-31507	8786	8686	8725	8787	8699	8784	8780	8715	8644	8736	8834	8716	9029	8780	8731	8646	8649	8649	8650	8648	9000	8785	9127	8778	8780	8731	8786	8770	8809	8723	8852	8641	8815	8774	8776	8715	8997	8776	8703	8701	8787	8708	8701	8701	8793	8793	8743	9011	8698
LQNN01.1/1-31507	2435	2561	2582	232	2464	227	2616	2397	2446	2569	2288	2604	3305	3525	461	2446	2447	2451	2448	2446	3214	240	3476	213	209	2562	2451	2622	2337	2586	2253	2575	2705	2176	2443	2521	3044	2652	2567	2556	2397	2582	2556	2556	2505	2505	2531	3255	2468
LQNO01.1/1-31507	3330	3166	3195	3233	3214	3256	3239	3232	3178	3277	3298	3240	1810	2563	3311	3180	3181	3185	3184	3182	1932	3255	3779	3254	3250	3272	3311	3175	3284	3188	3262	3193	2598	3217	3303	3134	2417	3200	3195	3265	3284	3183	3265	3265	3314	3314	3254	1810	3187
LQQZ01.1/1-31507	2500	1488	2296	2527	2459	2520	2513	2477	2004	2395	2553	2351	3169	3445	2552	2002	2005	2007	2006	2002	3128	2524	3456	2514	2514	2390	2524	2460	2510	2349	2542	1946	2559	2555	2516	2197	3008	2407	2301	2283	2507	2298	2283	2283	2431	2431	2135	3127	2201
LSGS01.1/1-31507	2307	2554	2608	2357	2300	2358	2633	2382	2520	2551	2450	2585	3339	3535	2440	2518	2519	2523	2522	2520	3269	2359	3431	2358	2360	2546	484	2626	1944	2614	2371	2568	2745	2368	476	2519	3085	2612	2611	2509	2304	2602	2509	2509	2394	2394	2504	3271	2497
LTBK01.1/1-31507	3302	3152	3207	3249	3170	3264	3189	3226	3199	3229	3289	3233	1813	2499	3348	3201	3204	3206	3205	3203	1855	3259	3770	3258	3258	3224	3316	3187	3230	3191	3223	3187	2913	3224	3306	3160	2486	3190	3201	3221	3267	3193	3221	3221	3339	3339	3249	1835	3201
LUFT01.1/1-31507	8779	8664	8675	8744	8689	8741	8750	8691	8611	8688	8810	8691	9002	8745	8706	8613	8616	8616	8617	8615	8957	8738	9113	8737	8739	8683	8763	8731	8773	8674	8844	8596	8796	8756	8753	8683	8975	8749	8652	8664	8743	8659	8664	8664	8768	8768	8704	8983	8651
LWDB01.1/1-31507	2472	2621	2657	273	2493	268	2665	2457	2512	2634	2339	2661	3350	3441	437	2512	2513	2517	2514	2512	3259	281	3518	254	250	2627	2481	2671	2376	2659	2305	2622	2776	2217	2473	2593	3098	2692	2642	2611	2461	2657	2611	2611	2557	2557	2595	3304	2518
LWUL01.1/1-31507	2437	2572	2624	294	2476	289	2662	2431	2453	2593	2323	2616	3287	3519	275	2453	2454	2458	2457	2453	3227	302	3438	275	271	2586	2443	2627	2389	2628	2266	2547	2737	2177	2435	2543	3049	2653	2609	2554	2414	2624	2554	2554	2517	2517	2559	3252	2468
LWUM01.1/1-31507	2437	2572	2620	288	2472	283	2660	2431	2451	2589	2321	2614	3283	3515	271	2451	2452	2456	2455	2451	3225	296	3434	269	265	2582	2435	2627	2383	2624	2264	2545	2735	2175	2427	2539	3049	2647	2605	2552	2408	2620	2552	2552	2513	2513	2555	3248	2462
MBTY01.1/1-31507	2561	2104	2276	2534	2499	2525	2439	2479	1918	2391	2568	2421	3227	3439	2569	1912	1913	1917	1916	1914	3150	2526	3404	2519	2519	2388	2456	2446	2498	2311	2486	2081	2483	2513	2450	2110	2942	2358	2269	2244	2502	2270	2244	2244	2471	2471	2344	3172	2160
MCOR01.1/1-31507	2384	2188	2260	2400	2340	2401	2406	2316	2098	2316	2466	2221	3064	3289	2445	2098	2099	2103	2102	2098	3004	2392	3294	2387	2391	2311	2396	2373	2426	2304	2487	2076	2467	2431	2388	2228	2885	2388	2215	2194	2430	2256	2194	2194	2415	2415	2361	3035	2192
NCTC4199-LR134205/1-31507	2140	2524	2556	2289	2164	2290	2590	2238	2505	2480	2322	2559	3277	3461	2390	2507	2508	2512	2511	2509	3243	2294	3438	2282	2282	2477	2259	2630	2334	2605	2345	2525	2716	2167	2253	2497	3052	2579	2559	2409	1761	2564	2409	2409	2047	2047	2489	3243	2366
NEYX02.1/1-31507	7165	6979	7060	7198	7127	7197	7188	7120	6901	7107	7255	7026	7791	8020	7230	6901	6902	6906	6901	6901	7754	7188	8018	7185	7189	7105	7182	7165	7218	7105	7280	6875	7253	7219	7176	7006	7643	7166	7017	6998	7222	7055	6998	6998	7200	7200	7164	7789	6991
NJFA02.1/1-31507	7253	7075	7130	7289	7208	7292	7266	7210	6996	7201	7358	7101	7879	8113	7317	6996	6997	7001	6996	6996	7826	7283	8118	7278	7282	7198	7267	7241	7316	7181	7382	6975	7327	7294	7259	7118	7721	7269	7086	7073	7315	7125	7073	7073	7290	7290	7244	7854	7087
NOWA01.1/1-31507	3440	3368	3439	3393	3390	3391	3482	3453	3358	3372	3441	3462	3726	3906	3437	3352	3355	3357	3356	3354	3699	3394	1863	3395	3393	3367	3400	3438	3423	3436	3424	3417	3551	3400	3392	3388	3604	3478	3431	3368	3475	3429	3368	3368	3488	3488	3450	3717	3332
NOWB01.1/1-31507	2474	1871	2294	2431	2447	2424	2410	2397	31	2362	2565	2345	3188	3437	2461	29	34	34	33	31	3089	2426	3360	2417	2417	2355	2495	2446	2527	2288	2487	1893	2437	2520	2487	2026	2942	2315	2285	2286	2411	2286	2286	2286	2341	2341	2383	3112	2139
NXKC01.1/1-31507	2461	2211	2306	2477	2468	2470	2443	2501	2263	2345	2519	2416	3149	3413	2550	2263	2266	2268	2267	2263	3112	2471	3437	2470	2470	2342	2561	2420	2519	2313	2473	2237	2508	2563	2555	2253	2982	2443	2251	2311	2471	2258	2311	2311	2522	2522	2330	3090	2222
PKIT01.1/1-31507	2331	2507	2605	2396	2282	2397	2593	2351	2509	2556	2477	2574	3333	3530	2479	2507	2510	2512	2511	2509	3249	2400	3445	2397	2399	2553	69	2613	2009	2631	2432	2534	2729	2385	51	2487	3107	2606	2612	2508	2352	2601	2508	2508	2401	2401	2468	3274	2531
PmBC1123-CP034091/1-31507	8817	8695	8743	8790	8717	8791	8784	8741	8650	8720	8834	8715	9044	8773	8726	8652	8655	8655	8654	8654	9020	8790	9155	8783	8785	8715	8813	8778	8803	8732	8864	8646	8823	8784	8804	8723	9024	8786	8721	8689	8799	8724	8689	8689	8793	8793	8760	9026	8702
PmSC1111-CP034090/1-31507	3334	3186	3183	3206	3232	3229	3262	3234	3192	3283	3278	3256	1904	2621	3284	3194	3195	3199	3198	3196	2002	3228	3797	3223	3223	3278	3325	3196	3290	3184	3264	3201	2595	3215	3317	3136	2475	3226	3183	3266	3292	3171	3266	3266	3316	3316	3244	1882	3175
PTIJ02.1/1-31507	2715	2441	2577	2760	2686	2767	2191	2708	2465	2648	2788	2209	3138	3390	2827	2465	2468	2470	2469	2467	3135	2768	3527	2757	2759	2641	2687	2408	2741	2562	2742	2521	2589	2765	2679	2478	3044	2564	2580	2546	2751	2571	2546	2546	2725	2725	2616	3141	2484
PURY01.1/1-31507	2707	2507	2544	2668	2573	2667	2319	2498	2459	2525	2660	2331	3069	3326	2740	2459	2462	2464	2463	2461	2974	2664	3491	2671	2673	2522	2581	2121	2612	2583	2677	2474	2578	2658	2575	2461	2943	2484	2553	2534	2681	2546	2534	2534	2693	2693	2568	3032	2515
PUXR01.1/1-31507	8823	8705	8758	8790	8712	8793	8787	8733	8658	8735	8845	8720	9054	8805	8719	8660	8663	8663	8664	8662	9030	8792	9172	8783	8785	8730	8816	8778	8811	8743	8875	8662	8846	8788	8806	8753	9034	8803	8734	8692	8803	8739	8692	8692	8811	8811	8755	9040	8712
QDAK01.1/1-31507	2542	2121	2331	2519	2429	2506	2435	2518	2051	2418	2553	2387	3114	3385	2578	2049	2050	2054	2053	2051	3079	2507	3456	2512	2512	2411	2504	2387	2527	2313	2526	2144	2382	2618	2496	216	2922	2307	2318	2301	2577	2313	2301	2301	2519	2519	2355	3061	2225
QGGA01.1/1-31507	2573	2433	2379	2598	2566	2591	2256	2556	2447	2571	2667	2098	3221	3422	2663	2443	2446	2448	2447	2445	3187	2592	3493	2589	2589	2568	2598	56	2641	2471	2665	2386	2485	2606	2590	2398	3044	2413	2392	2461	2663	2389	2461	2461	2606	2606	2506	3144	2412
QHLF01.1/1-31507	2333	2561	2653	2085	2305	2078	2686	2219	2617	2588	1545	2640	3260	3490	2225	2615	2618	2620	2619	2615	3266	2081	3480	2080	2076	2583	2341	2696	2196	2663	2164	2637	2802	2080	2333	2551	3060	2665	2652	2529	2345	2655	2529	2529	2453	2453	2551	3235	2498
QNXA01.1/1-31507	2497	2289	2383	2543	2419	2538	2484	2506	2296	2340	2453	2431	3228	3452	2587	2294	2295	2299	2298	2296	3159	2540	3404	2534	2534	2333	2500	2470	2457	2437	2515	2235	2588	2478	2492	2283	3011	2379	2351	11	2539	2363	11	11	2507	2507	2327	3194	2265
QXIN01.1/1-31507	2425	2516	2575	218	2442	213	2610	2382	2347	2568	2281	2578	3269	3518	422	2347	2348	2352	2349	2347	3196	226	3445	199	195	2561	2415	2587	2335	2575	2236	2553	2705	2144	2407	2519	3028	2606	2560	2542	2363	2575	2542	2542	2431	2431	2517	3226	2442
RDWB01.1/1-31507	2544	1985	2294	2475	2408	2454	2409	2476	2116	2338	2506	2322	3163	3406	2521	2116	2119	2121	2120	2116	3132	2453	3424	2466	2466	2333	2518	2346	2480	2303	2468	2167	2441	2513	2510	2196	2967	2361	2303	2212	2483	2308	2212	2212	2499	2499	2352	3100	528
RDWH01.1/1-31507	2474	2617	2616	221	2483	216	2659	2426	2482	2624	2316	2628	3287	3477	403	2482	2483	2487	2484	2482	3215	229	3490	202	198	2617	2446	2638	2358	2626	2283	2608	2718	2195	2438	2570	3063	2655	2601	2596	2437	2616	2596	2596	2527	2527	2563	3247	2492
reference/1-31507	2385	2193	2263	2401	2341	2402	2409	2319	2103	2319	2471	2224	3067	3292	2446	2103	2104	2108	2107	2103	3007	2393	3295	2388	2392	2314	2399	2376	2429	2307	2492	2079	2470	2432	2391	2233	2892	2391	2218	2199	2433	2259	2199	2199	2416	2416	2366	3038	2195
RQSF01.1/1-31507	3078	3032	3027	3041	3062	3037	3114	3105	3009	3038	3120	3112	3538	3702	3107	3005	3008	3010	3009	3005	3502	3040	3300	3035	3035	3033	3095	3147	2984	3071	3084	3039	3213	3027	3089	3007	3335	3028	3027	2984	3105	3029	2984	2984	3148	3148	3043	3511	3011
RQSG01.1/1-31507	2786	2251	2579	2675	2686	2652	2676	2649	2392	2574	2747	2581	3287	3298	2663	2396	2401	2401	2400	2396	3240	2651	3588	2666	2666	2571	2764	2585	2686	2550	2717	2445	2664	2729	2756	2502	3137	2561	2552	2457	2725	2559	2457	2457	2781	2781	2601	3238	968
RQSH01.1/1-31507	2585	2277	2411	2591	2478	2582	2408	2550	2308	2498	2616	2457	3215	3464	2657	2306	2307	2311	2308	2306	3164	2585	3486	2588	2588	2495	2589	2364	2535	2431	2665	2327	2471	2604	2583	2282	3072	429	2397	2366	2627	2401	2366	2366	2573	2573	2451	3162	2388
RYXM01.1/1-31507	3361	3186	3204	3289	3229	3302	3233	3264	3207	3268	3336	3229	1860	2584	3356	3209	3212	3214	3213	3209	1836	3301	3820	3302	3302	3261	3322	3212	3348	3205	3257	3172	2953	3245	3314	3168	2421	3195	3198	3228	3315	3194	3228	3228	3302	3302	3282	1799	3199
SDUJ01.1/1-31507	2273	2600	2584	2232	2318	2225	2636	2347	2563	2519	1363	2617	3231	3463	2295	2559	2562	2564	2563	2561	3223	2230	3458	2221	2221	2518	2397	2510	2315	2607	2108	2610	2711	2135	2391	2496	3054	2606	2597	2472	2333	2586	2472	2472	2363	2363	2433	3257	2509
SEJC01.1/1-31507	2494	2317	2406	2555	2522	2552	2461	2533	2322	2198	2567	2458	3235	3447	2632	2320	2321	2325	2324	2322	3183	2555	3434	2548	2548	2193	2447	2467	2535	2432	2431	2334	2651	2508	2439	2344	2980	2441	2395	2300	2453	2390	2300	2300	2574	2574	2247	3167	2353
SELM01.1/1-31507	2562	2342	2422	2554	2393	2551	2497	2462	2364	53	2484	2424	3245	3471	2633	2362	2363	2367	2366	2364	3206	2552	3380	2549	2549	46	2538	2572	2588	2436	2486	2417	2620	2538	2532	2385	3029	2479	2407	2330	2517	2412	2330	2330	2439	2439	2425	3221	2331
SELN01.1/1-31507	2561	2341	2421	2555	2392	2552	2496	2461	2363	52	2483	2423	3244	3470	2632	2361	2362	2366	2365	2363	3205	2553	3379	2550	2550	45	2537	2571	2587	2435	2485	2416	2619	2539	2531	2384	3028	2478	2406	2329	2518	2411	2329	2329	2438	2438	2424	3220	2330
SLUF01.1/1-31507	2385	2193	2263	2401	2341	2402	2409	2319	2103	2319	2471	2224	3067	3292	2446	2103	2104	2108	2107	2103	3007	2393	3295	2388	2392	2314	2399	2376	2429	2307	2492	2079	2470	2432	2391	2233	2892	2391	2218	2199	2433	2259	2199	2199	2416	2416	2366	3038	2195
SPOX01.1/1-31507	2560	2340	2420	2554	2391	2551	2495	2460	2362	53	2482	2422	3243	3469	2631	2360	2361	2365	2364	2362	3204	2552	3378	2549	2549	46	2536	2570	2584	2434	2484	2415	2618	2538	2530	2383	3027	2477	2405	2328	2517	2410	2328	2328	2437	2437	2423	3219	2329
SPSR01.1/1-31507	2388	2196	2266	2404	2344	2405	2412	2322	2104	2322	2474	2227	3070	3295	2449	2104	2105	2109	2108	2104	3010	2396	3298	2391	2395	2317	2402	2379	2432	2310	2495	2082	2473	2435	2394	2236	2893	2394	2221	2200	2436	2262	2200	2200	2419	2419	2369	3041	2198
SPSS01.1/1-31507	2389	2197	2267	2405	2345	2406	2413	2323	2105	2323	2475	2228	3071	3296	2450	2105	2106	2110	2109	2105	3011	2397	3299	2392	2396	2318	2403	2380	2433	2311	2496	2083	2474	2436	2395	2237	2894	2395	2222	2201	2437	2263	2201	2201	2420	2420	2370	3042	2199
SPST01.1/1-31507	2386	2194	2264	2402	2342	2403	2410	2320	2102	2320	2472	2225	3068	3293	2447	2102	2103	2107	2106	2102	3008	2394	3296	2389	2393	2315	2400	2377	2430	2308	2493	2080	2471	2433	2392	2234	2891	2392	2219	2198	2434	2260	2198	2198	2417	2417	2367	3039	2196
SPSV01.1/1-31507	2385	2193	2263	2401	2341	2402	2409	2319	2101	2319	2471	2224	3067	3292	2446	2101	2102	2106	2105	2101	3007	2393	3295	2388	2392	2314	2399	2376	2429	2307	2492	2079	2470	2432	2391	2233	2890	2391	2218	2197	2433	2259	2197	2197	2416	2416	2366	3038	2195
SPSW01.1/1-31507	2390	2198	2268	2406	2346	2407	2414	2324	2106	2324	2476	2229	3072	3297	2451	2106	2107	2111	2110	2106	3012	2398	3300	2393	2397	2319	2404	2381	2434	2312	2497	2084	2475	2437	2396	2238	2895	2396	2223	2202	2438	2264	2202	2202	2421	2421	2371	3043	2200
SPSX01.1/1-31507	2387	2195	2265	2403	2343	2404	2411	2321	2105	2321	2473	2226	3069	3294	2448	2105	2106	2110	2109	2105	3009	2395	3297	2390	2394	2316	2401	2378	2431	2309	2494	2081	2472	2434	2393	2235	2894	2393	2220	2201	2435	2261	2201	2201	2418	2418	2368	3040	2197
SPSY01.1/1-31507	2388	2196	2266	2404	2344	2405	2412	2322	2104	2322	2474	2227	3070	3295	2449	2104	2105	2109	2108	2104	3010	2396	3298	2391	2395	2317	2402	2379	2432	2310	2495	2082	2473	2435	2394	2236	2893	2394	2221	2200	2436	2262	2200	2200	2419	2419	2369	3041	2198
SPSZ01.1/1-31507	2385	2193	2263	2401	2341	2402	2409	2319	2101	2319	2471	2224	3067	3292	2446	2101	2102	2106	2105	2101	3007	2393	3295	2388	2392	2314	2399	2376	2429	2307	2492	2079	2470	2432	2391	2233	2890	2391	2218	2197	2433	2259	2197	2197	2416	2416	2366	3038	2195
SPTA01.1/1-31507	2390	2198	2268	2406	2346	2407	2414	2324	2106	2324	2476	2229	3072	3297	2451	2106	2107	2111	2110	2106	3012	2398	3300	2393	2397	2319	2404	2381	2434	2312	2497	2084	2475	2437	2396	2238	2895	2396	2223	2202	2438	2264	2202	2202	2421	2421	2371	3043	2200
SPTB01.1/1-31507	2388	2196	2266	2404	2344	2405	2412	2322	2104	2322	2474	2227	3070	3295	2449	2104	2105	2109	2108	2104	3010	2396	3298	2391	2395	2317	2402	2379	2432	2310	2495	2082	2473	2435	2394	2236	2893	2394	2221	2200	2436	2262	2200	2200	2419	2419	2369	3041	2198
SPTC01.1/1-31507	2388	2196	2266	2404	2344	2405	2412	2322	2104	2322	2474	2227	3070	3295	2449	2104	2105	2109	2108	2104	3010	2396	3298	2391	2395	2317	2402	2379	2432	2310	2495	2082	2473	2435	2394	2236	2893	2394	2221	2200	2436	2262	2200	2200	2419	2419	2369	3041	2198
SPTD01.1/1-31507	2394	2202	2272	2410	2350	2411	2418	2328	2110	2328	2480	2233	3076	3301	2455	2110	2111	2115	2114	2110	3016	2402	3304	2397	2401	2323	2408	2385	2438	2316	2501	2088	2479	2441	2400	2242	2899	2400	2227	2206	2442	2268	2206	2206	2425	2425	2375	3047	2204
SPTE01.1/1-31507	2469	2403	2512	2532	2431	2535	2554	2470	2414	2369	2564	2523	3321	3563	2597	2410	2411	2415	2414	2410	3259	2536	3513	2531	2531	2364	2464	2565	2539	2549	2532	2437	2742	2519	2454	2367	3112	2489	2531	2207	2474	2532	2207	2207	2465	2465	2230	3273	2392
SPTF01.1/1-31507	2387	2195	2265	2403	2343	2404	2411	2321	2103	2321	2473	2226	3069	3294	2448	2103	2104	2108	2107	2103	3009	2395	3297	2390	2394	2316	2401	2378	2431	2309	2494	2081	2472	2434	2393	2235	2892	2393	2220	2199	2435	2261	2199	2199	2418	2418	2368	3040	2197
SPTG01.1/1-31507	2387	2195	2265	2403	2343	2404	2411	2321	2103	2321	2473	2226	3069	3294	2448	2103	2104	2108	2107	2103	3009	2395	3297	2390	2394	2316	2401	2378	2431	2309	2494	2081	2472	2434	2393	2235	2892	2393	2220	2199	2435	2261	2199	2199	2418	2418	2368	3040	2197
SPTH01.1/1-31507	2386	2194	2264	2402	2342	2403	2410	2320	2102	2320	2472	2225	3068	3293	2447	2102	2103	2107	2106	2102	3008	2394	3296	2389	2393	2315	2400	2377	2430	2308	2493	2080	2471	2433	2392	2234	2891	2392	2219	2198	2434	2260	2198	2198	2417	2417	2367	3039	2196
SPTI01.1/1-31507	2385	2193	2263	2401	2341	2402	2409	2319	2101	2319	2471	2224	3067	3292	2446	2101	2102	2106	2105	2101	3007	2393	3295	2388	2392	2314	2399	2376	2429	2307	2492	2079	2470	2432	2391	2233	2890	2391	2218	2197	2433	2259	2197	2197	2416	2416	2366	3038	2195
SPTJ01.1/1-31507	2390	2198	2268	2406	2346	2407	2414	2324	2106	2324	2476	2229	3072	3297	2451	2106	2107	2111	2110	2106	3012	2398	3300	2393	2397	2319	2404	2381	2434	2312	2497	2084	2475	2437	2396	2238	2895	2396	2223	2202	2438	2264	2202	2202	2421	2421	2371	3043	2200
SPTK01.1/1-31507	2387	2195	2265	2403	2343	2404	2411	2321	2103	2321	2473	2226	3069	3294	2448	2103	2104	2108	2107	2103	3009	2395	3297	2390	2394	2316	2401	2378	2431	2309	2494	2081	2472	2434	2393	2235	2892	2393	2220	2199	2435	2261	2199	2199	2418	2418	2368	3040	2197
SPTL01.1/1-31507	2388	2196	2266	2404	2344	2405	2412	2322	2104	2322	2474	2227	3070	3295	2449	2104	2105	2109	2108	2104	3010	2396	3298	2391	2395	2317	2402	2379	2432	2310	2495	2082	2473	2435	2394	2236	2893	2394	2221	2200	2436	2262	2200	2200	2419	2419	2369	3041	2198
SPTM01.1/1-31507	2256	2600	2573	2191	2298	2184	2637	2325	2561	2508	1314	2619	3228	3463	2288	2557	2560	2562	2561	2559	3226	2189	3459	2180	2180	2507	2394	2641	2288	2592	2052	2602	2738	2112	2388	2497	3049	2614	2586	2470	2330	2575	2470	2470	2369	2369	2441	3256	2502
SPTN01.1/1-31507	2387	2195	2265	2403	2343	2404	2411	2321	2103	2321	2473	2226	3069	3294	2448	2103	2104	2108	2107	2103	3009	2395	3297	2390	2394	2316	2401	2378	2431	2309	2494	2081	2472	2434	2393	2235	2892	2393	2220	2199	2435	2261	2199	2199	2418	2418	2368	3040	2197
T18-CP017085/1-31507	2426	2519	2576	219	2445	214	2611	2383	2348	2569	2280	2579	3270	3519	423	2348	2349	2353	2350	2348	3197	227	3444	200	196	2562	2416	2589	2336	2576	2237	2554	2707	2142	2408	2520	3029	2607	2561	2543	2364	2576	2543	2543	2432	2432	2520	3227	2445
T21-CP017082/1-31507	2425	2514	2573	220	2442	215	2606	2382	2347	2566	2279	2578	3267	3516	424	2347	2348	2352	2349	2347	3194	226	3441	201	197	2559	2411	2587	2331	2573	2238	2551	2703	2142	2403	2517	3028	2604	2558	2540	2361	2573	2540	2540	2429	2429	2515	3224	2442
UATP01.1/1-31507	3267	3157	3146	3178	3153	3205	3173	3234	3158	3220	3247	3213	1603	2635	3269	3160	3161	3165	3164	3162	1782	3204	3776	3195	3195	3213	3314	3180	3288	3136	3225	3135	2922	3203	3304	3094	2410	3176	3140	3197	3280	3130	3197	3197	3303	3303	3237	1628	3162
UATQ01.1/1-31507	2564	2278	2454	2595	2502	2586	2376	2543	2287	2488	2609	2451	3188	3449	2647	2285	2286	2290	2289	2285	3130	2589	3471	2592	2592	2485	2584	2384	2523	2487	2639	2343	2450	2611	2578	2302	3060	185	2449	2351	2623	2445	2351	2351	2554	2554	2472	3136	2416
UAUE01.1/1-31507	2581	2046	2319	2549	2477	2546	2446	2513	1711	2426	2595	2483	3243	3414	2575	1707	1708	1712	1711	1709	3144	2549	3442	2536	2536	2419	2606	2471	2559	2302	2603	2139	2524	2614	2600	2126	2982	2344	2296	2337	2492	2299	2337	2337	2600	2600	2404	3159	2195
UGTR01.1/1-31507	2700	2502	2538	2661	2568	2660	2316	2493	2456	2520	2657	2328	3064	3319	2733	2456	2459	2461	2460	2458	2969	2657	3484	2664	2666	2517	2574	2118	2605	2576	2676	2469	2571	2653	2568	2456	2936	2482	2547	2527	2679	2542	2527	2527	2688	2688	2565	3029	2510
UGTS01.1/1-31507	66	2457	2515	2434	2064	2427	2571	2240	2471	2557	2261	2553	3285	3523	2476	2467	2470	2472	2471	2467	3247	2432	3480	2419	2419	2554	2326	2573	2195	2535	2382	2550	2733	2344	2318	2505	3097	2583	2518	2494	1924	2517	2494	2494	2330	2330	2435	3238	2542
UGTT01.1/1-31507	2239	2568	2582	2235	2240	2230	2646	2301	2559	2477	30	2640	3244	3487	2333	2555	2558	2560	2559	2557	3255	2233	3486	2220	2220	2474	2453	2658	2252	2596	2185	2543	2738	2180	2447	2517	3024	2605	2585	2443	2277	2576	2443	2443	2417	2417	2464	3250	2483
UGTX01.1/1-31507	2318	2576	2524	2329	2335	2322	2625	2339	2566	2519	2284	2579	3301	3481	2407	2562	2565	2567	2566	2562	3245	2326	3464	2322	2318	2514	2345	2663	2315	2581	2290	2612	2789	2256	2337	2507	3112	2703	2507	2528	2290	2514	2528	2528	2362	2362	2453	3247	2510
VHOK01.1/1-31507	2510	2239	131	2572	2492	2575	2503	2524	2314	2418	2600	2387	3166	3435	2634	2310	2311	2315	2314	2312	3183	2578	3459	2565	2565	2413	2559	2404	2549	625	2557	2304	2477	2588	2553	2296	2996	2481	94	2363	2538	59	2363	2363	2539	2539	2346	3129	2314
VHPV01.1/1-31507	2255	2553	2600	2192	2178	2193	2589	2329	2514	2517	2021	2601	3243	3533	2293	2512	2515	2517	2516	2512	3203	2194	3454	2185	2185	2512	2356	2659	2305	2599	2167	2542	2733	2128	2346	2517	3049	2606	2601	2462	2298	2604	2462	2462	2411	2411	2470	3203	2489
min: 0 max: 12466
[truncated: 96 more columns]
