# Supplementary material for: A single Proteus mirabilis lineage from human and animal sources: a hidden reservoir of OXA-23 or OXA-58 carbapenemases in Enterobacterales
Source: Sci Rep. 2020 Jun 8;10:9160. doi: 10.1038/s41598-020-66161-z (PMC7280188; doi:10.1038/s41598-020-66161-z)
Supplement: Supplementary file 5 — Dataset5. [file 41598_2020_66161_MOESM5_ESM.xlsx]

## Sheet: Feuil1
isolates	GI1	GI2	GI3	GI4	GI5	GI6	GI7	GI8	GI9	GI10	GI11
VAC	+	+	+	+	+	+	+	+	+	+	+
20160679	+	+	-	+	+	+	+	+	+	+	+
20160617	+	+	-	+	+	+	+	+	+	+	-
BCT17	+	+	-	+	+	+	+	+	+	+	+
GUI	+	+	-	+	+	+	+	+	+	+	+
130B9	+	+	-	+	+	+	+	-	+	+	+
20160877	+	+	+	+	+	+	+	+	+	+	+
L92	+	+	-	+	+	+	+	+	+	+	-
L100	+	+	-	+	+	+	+	-	+	+	+
MOR	+	-	-	+	+	+	+	+	+	+	+
172J1	+	+	-	+	+	+	+	+	+	-	+
172C2	+	+	-	+	+	+	-	+	+	+	+
175H8	+	+	-	+	+	+	+	+	+	+	+
20130297	-	-	-	+	+	-	+	+	+	-	-
189B4	+	+	-	+	+	+	-	+	-	-	+
188J6	+	-	-	+	+	+	+	+	+	-	-
DOG_06	+	+	-	+	+	+	+	+	+	+	-
COW_15	+	+	-	+	+	+	+	+	+	+	-
S4	+	+	-	+	+	+	+	+	+	+	-
160A10	+	-	-	+	+	-	-	+	-	-	-
BCT11	+	-	-	+	+	+	+	+	+	+	-
168F7	+	+	-	+	+	+	+	-	+	+	-
DOG_35	+	+	-	+	+	+	-	+	+	-	-
1091	-	+	-	+	+	-	+	+	+	+	-
BB2000	-	-	-	-	-	-	+	+	+	-	-
